# Supplementary material for: Enhancer remodeling promotes tumor-initiating activity in NRF2-activated non-small cell lung cancers
Source: Nat Commun. 2020 Nov 20;11:5911. doi: 10.1038/s41467-020-19593-0 (PMC7679411; doi:10.1038/s41467-020-19593-0)
Supplement: Supplementary file 4 — Source Data [file 41467_2020_19593_MOESM4_ESM.xlsx]

## Sheet: Fig. 1
panel a		Control siRNA	NRF2 siRNA (#28)	NRF2 siRNA (#30)
	1	21.4	8.4	8.8
	2	26.7	11.3	7.1
	3	39.1	9.2	10	(×104)
	p value vs. control		0.022	0.018
panel b		Control siRNA	NRF2 siRNA (#28)	NRF2 siRNA (#30)
	1	5	2.7	2.2
	2	4.6	2.3	2.4
	3	3.4	1.5	1.8	(×104)
	p value vs. control		0.022	0.013
panel c		Control siRNA	NRF2 siRNA (#28)	NRF2 siRNA (#30)
	1	96	19	17.2
	2	82.6	17.6	24
	3	43.3	3.3	10
	4	33.3	4.125	6.67	(×104)
	p value vs. control		0.015	0.02
panel g	A549
		Control siRNA	NOTCH3 siRNA
	1	50.9575	16.3625
	2	57.97	19.1675
	3	47.685	15.895	(×104)
	p value vs. control		0.00039
	H2023
		Control siRNA	NOTCH3 siRNA
	1	9.01	6.57
	2	8.66	5.58
	3	9.3	5.85	(×104)
	p value vs. control		0.001
	H460
		Control siRNA	NOTCH3 siRNA
	1	61.2425	35.0625
	2	65.45	43.01
	3	58.4375	41.3738	(×104)
	p value vs. control		0.0023

## Sheet: Supplementary Fig. 1
panel b	Volume		Control shRNA 1	Control shRNA 2	Control shRNA 3	Control shRNA 4	Control shRNA 5	Control shRNA 6	Control shRNA 7	Control shRNA 8	NRF2 shRNA2 1	NRF2 shRNA2 2	NRF2 shRNA2 3	NRF2 shRNA2 4	NRF2 shRNA2 5	NRF2 shRNA2 6	NRF2 shRNA2 7	NRF2 shRNA2 8	NRF2 shRNA3 1	NRF2 shRNA3 2	NRF2 shRNA3 3	NRF2 shRNA3 4	NRF2 shRNA3 5	NRF2 shRNA3 6	NRF2 shRNA3 7	NRF2 shRNA3 8
		Day4	0	0	0	0	0	0	0	0	0	0	0	0	0	0	0	0	0	0	0	0	0	0	0	0
		Day7	0	0	0	0	0	0	0	0	0	0	0	0	0	0	0	0	0	0	0	0	0	0	0	0
		Day10	72	31.5	27	0	56	36	54	64	56	56	0	18	27	0	0	0	10	0	18	20	12	32	0	0
		Day14	272.25	140.625	72	36	144	56	144	61.25	50.625	57.33	0	20.25	27	0	0	0	2.5	18	18	36	18	40	13.5	32
		Day18	422.5	507.812	189	156.25	171.5	96.1875	468	225	136.125	113.438	40.5	72	42.875	0	12	0	12	31.5	49	73.5	70.875	147.875	45.5625	36
		Day21	541.663	764.4	379.688	287.752	358.312	259.47	484	274.625	179.562	172.651	148.72	111.375	87.8275	36	0	13.5	35.84	114.92	79.625	125	189.062	211.42	107.217	64
		p value vs. control on day 18									0.002								0.0014
		p value vs. control on day 21									0.0009								0.0008
	Weight		Control shRNA	NRF2 shRNA2	NRF2 shRNA3
		1	310	223	132
		2	291	151	125
		3	272	119	78
		4	182	99	52
		5	174	66	47
		6	160	45	36
		7	156	22	34
		8	156	33	34
		p value vs. control		0.0045	0.0008
panel c		NANOG	Parental	Oncosphere		OCT3/4	Parental	Oncosphere		CD133	Parental	Oncosphere
		1	1.24529	2.68919		1	1.52546	1.76584		1	1.10619	4.7721
		2	0.976689	3.11093		2	0.919454	3.10946		2	1.11169	5.37731
		3	0.778017	3.10825		3	0.555083	2.25658		3	0.782121	6.67521
		p value vs. parental		0.00054		p value vs. parental		0.047		p value vs. parental		0.0013

## Sheet: Supplementary Fig. 2b
SAMPLE_ID	NRF2 score	AHCYL2	ARL13B	ATPAF1	BEND6	C1S	C5AR1	ELAVL1	F2RL2	FAM20B	GPI	GSTP1	HECW1	HGD	HJURP	HMGA1	HPDL	LDLRAD3	MRGBP	NEDD4	NOTCH3	NRG4	NUP54	PFN2	RAB11FIP2	SLC25A43	SRPK1	TMOD3	VRK1	ZCCHC8	ZC3H12A
Correlation with NRF2 score		-0.0112187	-0.0677603	0.072262	0.119173	0.18989	-0.0868173	-0.0593278	0.20267	0.269896	0.411055	0.350618	0.176338	0.541023	0.329565	0.315409	0.20606	0.0415454	0.177821	0.0615308	0.204229	0.490693	0.139204	0.517189	-0.164089	0.0980256	0.242812	0.198805	0.217089	0.164096	0.0219145
TCGA-05-4244-01	-0.554033	0.7734	0.0006	-0.1945	0.0653	-1.2413	0.0495	-0.3489	-0.384	0.4289	-0.0629	-1.358	-1.1974	-0.1995	0.3109	-0.585	-0.4987	0.6419	0.5147	0.4252	-0.7927	-0.2838	0.0443	-0.5121	0.2571	1.7702	-0.3011	-0.8931	0.0304	1.5295	0.3186
TCGA-05-4249-01	-0.789567	0.1905	-0.3567	-0.8132	-0.4999	-0.4122	-0.6513	1.4672	-0.432	0.7823	-0.0043	0.1628	-0.9236	-1.0412	-0.9778	0.0029	-1.3398	-0.9596	-1.3986	0.8617	0.2543	0.3463	0.0785	-0.7069	1.2963	-1.664	0.5993	-0.079	-0.6482	-0.1928	0.1685
TCGA-05-4250-01	-0.419583	-0.1436	0.3656	-1.5091	0.6507	-0.0688	0.8975	-0.4058	-1.5667	-0.5563	0.8303	-1.6366	0.8174	0.7026	1.1839	0.615	0.0357	1.1558	1.5357	1.3993	0.4334	-1.055	1.9722	0.8636	-0.4495	1.1234	-0.2389	1.1173	0.6893	0.4989	-0.0199
TCGA-05-4382-01	-0.385683	-1.2562	1.2822	-0.3297	-0.5739	0.7268	1.5122	-1.5566	-0.2935	-0.3654	0.7061	-0.7461	1.9474	-0.2082	0.4272	0.0209	-0.7724	-0.3062	0.447	0.2602	0.8824	-1.0276	-0.2806	1.0117	0.0204	0.0416	-1.0811	0.012	-1.8637	-0.0922	1.0664
TCGA-05-4384-01	1.18827	0.6492	-0.8382	1.296	-0.1614	-0.127	0.6291	-1.5115	-1.2996	0.2718	-0.3054	0.7586	-0.141	1.2352	-1.3531	-0.8416	-0.4365	-0.7389	-0.7842	-0.4459	0.83	0.4226	-0.0151	0.0616	0.6147	-0.8519	-0.5762	0.3323	-0.7163	-0.2488	-0.6304
TCGA-05-4389-01	1.55468	-0.0923	-1.0082	1.5064	0.111	0.6874	-0.8432	-0.5395	0.1982	0.3597	1.0551	1.5146	0.0014	0.8881	0.6671	0.7806	0.5564	0.3449	0.576	0.6161	0.2377	-0.4633	0.8666	1.5407	-0.2992	0.2985	-0.104	-1.5159	0.4633	1.1325	-0.6354
TCGA-05-4390-01	-0.408383	0.8598	0.5508	0.3462	-0.76	-0.5041	0.0435	0.63	-1.3627	-0.7009	0.8596	0.1845	-0.4744	0.1611	0.4993	0.9065	1.0548	-1.2683	1.3911	-2.4172	-0.4112	-1.485	0.4793	1.1938	-0.8499	0.344	0.4786	-1.2711	1.6284	-0.4187	-0.1678
TCGA-05-4395-01	0.8444	-1.9973	-1.743	0.0715	0.2687	2.2148	0.1365	-0.6277	-0.8327	0.1436	-1.2316	0.0765	-0.7055	0.8186	0.5115	1.8129	0.5307	2.15	1.6339	0.2591	0.3578	1.8056	0.3363	1.5259	-2.019	0.2533	0.7468	-0.165	-0.1334	0.1791	0.8157
TCGA-05-4396-01	0.135033	2.2127	-0.0113	-0.991	-1.3055	1.3751	-2.1336	-1.2307	2.0517	0.5149	-1.6032	0.3626	0.3177	1.3036	-0.3719	-0.5901	-1.6817	-0.6094	-1.3626	1.8225	0.1325	-0.3063	0.0365	-0.4912	1.2504	0.5472	0.7262	1.3927	-1.8815	0.5804	0.1072
TCGA-05-4397-01	0.195367	-1.5859	0.1708	2.0507	1.1899	0.0861	0.5186	1.1298	0.5307	2.7669	0.7586	-0.3623	1.2222	0.7809	2.153	-0.4327	0.9136	-0.6624	1.8433	0.9345	-1.1505	2.2914	1.2236	-0.2234	0.0368	1.7945	-0.1648	-0.9894	2.3334	1.0169	-0.0787
TCGA-05-4398-01	0.0575833	0.652	-1.3406	-0.8138	1.6041	0.243	0.5061	0.4491	-0.6203	-1.4827	1.969	-1.0592	0.6857	-0.4984	0.7157	0.6311	1.6691	-0.3468	-0.4288	-0.5975	0.9445	-0.5684	0.0675	0.6765	-0.9315	0.1744	0.8044	-0.7995	-0.0629	0.8774	2.4408
TCGA-05-4402-01	-0.2094	-0.2762	1.2317	0.8739	0.6488	-0.0859	0.2865	-0.4936	-0.1017	-0.4184	-0.4113	0.3214	0.6328	-0.4713	0.0868	-0.1556	-1.3403	0.4307	-1.0289	-0.603	-0.4498	0.2724	0.1856	0.6906	-0.3048	0.2404	-0.4521	0.256	0.1197	0.1259	-0.1767
TCGA-05-4403-01	-0.373717	-0.2329	-1.3341	-0.6475	-1.3141	-0.3348	0.9779	-0.6437	0.8867	-0.8891	-0.4555	0.6737	-0.8526	0.3822	-0.8724	0.2246	-0.7757	-0.5182	-0.5901	0.2436	-1.1069	1.979	0.875	-1.279	-0.7863	-1.2211	-0.4559	2.0339	-0.8965	-0.2162	-0.9661
TCGA-05-4405-01	-0.885017	-0.6677	0.0703	-0.5587	0.5044	0.0683	0.5542	1.1596	-0.4262	-0.6749	-0.9564	-0.8073	0.515	-1.979	0.2453	-1.9246	0.3102	0.1843	-0.5135	-1.0617	0.7544	-1.0553	-1.0501	-1.5196	0.9325	1.5022	0.0703	0.3372	-1.3219	-0.1548	0.0836
TCGA-05-4410-01	-0.466617	1.0201	0.0654	0.8094	-1.0698	-0.1774	-0.5038	-0.9486	-0.2101	0.4804	0.4627	-0.5764	-0.3259	0.0737	-0.297	-0.0149	0.0649	0.3092	-0.9327	0.3526	-0.2785	-0.4774	-0.4043	-1.2702	0.0819	1.3105	0.1844	0.1608	-0.7193	-1.1779	-0.059
TCGA-05-4415-01	0.989333	0.3593	0.6736	-0.1762	1.0315	-1.0039	1.0519	-0.1217	1.8101	1.9613	1.2433	-0.5904	2.338	-1.536	1.1603	1.6037	1.0867	2.77	1.1852	4.043	-0.3542	3.078	1.0789	1.0491	1.0468	0.9252	0.7199	2.5659	1.6621	2.0951	0.7618
TCGA-05-4417-01	-0.28335	0.4999	0.1505	-0.6759	0.7449	1.0489	0.7299	0.3088	-0.3303	1.0717	-0.178	-0.1504	0.8832	0.723	-0.2475	-0.2343	0.2574	0.2202	-1.4594	0.0964	0.9284	0.3363	-0.2228	0.9112	0.2143	0.7408	-1.0035	-0.0421	-0.6232	0.2861	-0.4638
TCGA-05-4418-01	1.3421	-0.6085	-1.0805	0.5023	-0.2961	0.5222	0.234	-1.7553	-0.3725	-1.5465	1.6762	0.665	-0.6016	1.1779	0.5003	0.9327	-0.1493	0.4748	0.7855	0.9955	1.0443	1.2774	1.8467	1.2709	-0.7964	-0.2423	1.4157	-0.0636	-0.1561	1.7144	1.2391
TCGA-05-4420-01	-0.513117	-0.8693	-1.1821	0.0684	-0.8383	-1.0615	-0.1675	2.3168	1.0361	-0.962	-1.0709	1.1811	-1.0179	-0.7767	0.7702	0.9888	1.4691	-0.4856	0.4661	-0.4214	-0.3825	-0.9934	2.8514	1.0703	-1.0184	0.3625	1.7489	-0.7772	0.1287	0.2342	-0.5278
TCGA-05-4422-01	0.65735	2.2066	-1.7828	1.9737	-1.6251	1.2863	-0.6065	-1.873	0.5365	-0.2466	-0.4703	1.2628	0.6888	1.809	-0.0747	-0.2709	-0.2211	0.0113	-1.3687	-0.0093	-1.4782	-0.8118	-0.2916	0.82	1.5946	0.1281	-0.2994	-0.3072	-0.2516	-0.2368	-1.0349
TCGA-05-4424-01	-0.273417	-0.8185	1.2977	0.6138	-0.4138	-0.2459	1.5144	-0.2711	-0.224	1.2961	0.899	-0.1639	-0.9699	-0.4903	0.4126	0.4023	0.2072	1.026	0.4314	-0.2385	1.7247	-1.1556	-0.3787	1.0936	-0.2139	-1.1554	-0.0051	0.1358	1.7676	-0.9791	-0.6959
TCGA-05-4425-01	-0.3243	1.0947	0.1227	0.1984	-0.5977	0.2003	0.5874	-0.2282	1.0418	-0.9994	0.1531	0.7436	-0.0353	0.9862	-0.2279	-1.296	0.1862	-0.005	-1.252	0.9232	0.059	-1.1093	0.0338	-1.285	2.6435	-0.0897	-0.637	-0.5929	-0.3321	-0.449	0.8193
TCGA-05-4426-01	-0.531683	0.1328	0.3873	0.9956	1.2107	0.8922	0.122	0.1058	-1.3209	0.5291	0.7646	-0.0959	-0.9737	-0.5037	-0.4034	-0.6995	0.2999	0.483	0.4128	1.8465	0.2141	-0.3208	0.8368	0.006	0.2793	0.687	0.1839	0.7986	-0.6795	-0.033	0.8716
TCGA-05-4427-01	-0.902467	-0.8064	0.9415	0.2672	-0.1315	-0.6176	-0.091	0.5012	-0.6444	-0.529	-0.09	-1.5031	-1.0062	-1.6873	1.0697	-0.6002	-1.6185	-1.3852	-0.8037	1.1838	0.5916	-1.485	0.6032	-0.2096	-0.1458	0.1071	1.1144	1.0873	-0.2216	0.4851	-0.1965
TCGA-05-4430-01	-0.7223	-0.7811	0.3677	-0.152	0.7618	0.616	0.7333	1.0502	-0.4225	0.0436	-0.8576	-0.1341	0.077	-1.089	-0.2201	1.4121	0.3694	0.129	-0.6421	0.0882	0.8236	-0.3409	-0.01	0.0158	-0.0033	-0.8173	2.0728	-0.033	-0.2808	-0.697	-0.0561
TCGA-05-4432-01	-0.275117	-0.3756	-0.0112	0.703	-0.7183	-0.2336	0.2294	0.4516	-1.044	1.072	-0.043	0.7501	0.3193	0.3008	0.5154	0.6091	0.9392	0.0954	0.3563	-1.3574	0.8764	-0.6359	0.7894	0.9496	0.3106	-0.0875	-0.443	-0.9516	0.1474	0.7378	-0.5936
TCGA-05-4433-01	0.00516667	-0.1743	0.1038	-2.0941	-1.2312	-0.9853	1.0813	-2.3251	-0.001	0.4599	-0.919	-0.3141	-2.5639	0.617	0.3415	0.4246	1.1106	-0.5521	-0.8431	0.5704	-1.738	1.3148	-0.2355	-0.9227	1.2763	-0.9797	0.0785	1.1687	-0.6294	-0.7864	0.5589
TCGA-05-4434-01	0.544117	-0.7672	-0.2264	0.5498	1.4535	1.2287	0.6389	-0.9756	0.4173	0.174	0.4802	0.1752	1.0636	0.8364	0.5968	0.9395	1.4484	0.5867	-0.0683	-0.1127	-0.2546	1.0276	1.0351	1.2799	0.4682	3.2591	0.0626	1.5286	0.3694	0.0235	0.7878
TCGA-05-5423-01	-0.8084	0.3181	0.7919	0.5114	-0.5943	-0.303	1.1913	-2.484	-0.5426	-0.256	-1.8134	-0.3932	-0.6357	0.0287	-1.3244	-1.5769	-0.4602	-0.5882	0.3502	2.1928	-2.7783	-1.485	1.1117	-0.7509	1.2131	0.958	-1.3113	-0.997	0.3296	-0.7127	-1.4391
TCGA-05-5425-01	-0.206917	0.9656	0.2814	0.0442	-1.0486	0.717	1.8573	-0.3711	0.1902	-0.1922	1.2798	1.9698	-0.7652	1.2029	0.8506	1.5101	0.7703	-0.4583	-0.3639	-0.8991	-0.5908	0.6372	0.5745	-0.2066	-0.3605	-0.9577	2.2635	-1.0859	0.1831	0.0449	0.5047
TCGA-05-5428-01	1.5685	-0.3979	-1.311	0.1786	1.1323	0.6776	-0.4332	-2.7311	-1.719	-0.9488	0.1868	1.5222	-0.2159	0.1272	1.2913	-0.307	1.2696	-1.3272	1.9478	-1.1309	-1.2404	-0.955	3.4047	1.5517	-0.8434	0.8843	0.7616	-1.5126	1.4907	0.3751	-0.2012
TCGA-05-5429-01	-0.39765	-0.158	-0.5115	0.0449	-0.1819	-0.7302	-1.0197	-1.087	0.2161	0.4372	-0.3223	1.0091	0.3055	1.3057	0.3066	0.7844	3.1345	-1.0321	-0.1261	-0.5868	-1.3457	2.0461	1.5109	-0.9959	-2.124	0.2812	0.8137	0.3163	0.303	0.1008	1.5163
TCGA-05-5715-01	-0.683933	0.4678	-1.8138	0.5249	-0.1458	-0.861	0.7459	1.2564	-0.5858	0.0152	0.1504	0.1905	-0.1453	0.3293	-0.258	-0.2629	-0.5641	-0.606	-0.4902	0.0096	-0.0542	-1.485	0.4072	-1.5451	-1.0619	-0.5947	-0.8795	0.0325	-0.3322	-0.5825	-0.9266
TCGA-35-3615-01	1.60875	1.8182	-1.1044	1.3012	0.2045	1.427	-0.8047	-1.2894	1.5862	0.0812	-0.3739	1.6502	-0.2289	1.8457	-1.4923	-0.1991	-2.1189	-0.1125	0.2248	-0.234	0.1856	-0.6694	0.0878	-0.3476	0.3786	-0.8803	1.6358	0.0338	-0.8678	-1.2978	-0.2528
TCGA-35-4122-01	-0.309583	-0.5785	-0.6227	-0.0965	1.769	0.5139	1.1722	-0.367	-0.5813	-1.2606	2.1381	0.3607	-0.9616	0.2848	0.8952	1.543	0.3063	1.209	0.8961	0.6669	-2.1495	-1.1409	3.5634	1.8931	0.3487	1.0538	0.5501	-0.1255	1.6713	0.4613	0.1087
TCGA-35-4123-01	-0.287417	-1.7957	0.4606	0.5874	2.0675	0.0649	-0.0959	-1.9368	-0.0961	-1.3125	0.9237	-0.4467	0.072	-0.2366	0.8435	1.3541	1.1228	0.5687	1.4576	0.3224	-1.2577	-0.6279	1.7966	1.4057	-0.1201	1.0304	0.1216	-0.6073	2.1422	0.8948	0.6884
TCGA-35-5375-01	1.60417	-1.5272	0.6708	1.2525	0.8043	0.9877	-0.9639	-0.9433	0.8424	0.4021	1.0793	1.2103	-1.5001	1.8927	1.4501	-0.4767	2.3796	-1.0298	1.2221	-1.9451	-1.0049	-0.2463	0.835	2.3235	-1.5861	0.1103	0.4843	-2.0436	2.5791	-0.3951	-2.5821
TCGA-38-4625-01	-0.1673	-0.8902	1.527	-1.5899	1.0269	-0.2847	0.9444	2.6946	-1.0017	0.7375	0.294	-1.5122	0.6579	0.0906	0.8951	2.0937	-0.0991	-0.7415	0.8382	0.1021	-1.2805	-1.485	0.9948	0.6267	0.0237	0.6975	1.3859	-0.5703	3.52	0.3811	-0.8589
TCGA-38-4626-01	-0.5348	0.8434	1.3028	-0.5284	0.0322	0.7204	3.3874	-0.5551	-0.7475	-0.922	-0.776	-0.6259	-1.1716	-0.4437	-0.952	-1.1015	-0.8157	1.1867	-1.0896	0.2134	-0.037	-0.3257	-0.5439	-0.1898	1.2891	-0.5223	-1.5392	0.9989	-1.0093	-1.2042	0.6491
TCGA-38-4627-01	0.210683	-1.1147	0.4003	-0.3598	2.0097	1.9797	1.54	-0.8294	1.4388	-1.605	-0.2931	0.09	1.6443	-0.0939	-0.5927	-0.5888	-0.5371	1.1974	-0.4524	0.9468	0.8189	-1.0218	0.539	0.4536	0.6526	0.567	-1.1893	-0.0995	-0.7446	-1.2822	-1.7256
TCGA-38-4628-01	-1.00062	-1.4025	0.2676	-0.7586	0.3745	-0.5613	0.5658	-0.437	-0.0119	-1.3279	-0.2822	1.0863	0.7054	-1.461	-0.9328	-0.1371	-0.2054	1.1251	1.6396	1.2982	-1.2037	-1.2528	1.244	0.7161	0.4408	0.2496	-0.8502	-2.0471	0.6708	-1.2577	-1.5332
TCGA-38-4631-01	1.57965	-1.5716	0.7869	-0.8083	0.9298	0.205	1.0561	-2.2041	0.4499	-0.7874	0.6294	1.4971	1.0032	2.1216	1.0204	1.1666	1.7188	-0.3835	2.0279	1.6749	-1.5706	0.6681	3.4094	2.3193	-0.4062	0.4248	-0.3358	-1.2097	2.6901	1.4264	1.3718
TCGA-38-4632-01	-0.3735	1.2514	-0.318	-0.7331	1.0829	-0.3798	0.3417	-0.2822	-0.8958	-0.4429	1.2987	0.7302	0.0567	-1.6445	0.9692	1.0551	0.4305	-0.4159	0.3963	-0.0557	-1.2252	-0.7006	2.0282	0.7417	-0.0977	0.3541	-0.0346	-0.8294	0.7596	-0.1832	0.2976
TCGA-38-6178-01	-0.460083	-0.3076	-0.0062	-1.1504	0.2445	0.4227	-0.0007	-0.1993	1.1907	0.2359	-0.045	-0.7668	1.1293	-0.3949	-0.5092	0.4724	0.3741	1.8299	0.1388	0.6345	0.2901	-0.9976	-0.863	-0.6052	0.0333	0.077	0.9015	-0.2367	-0.4951	-0.6297	-0.46
TCGA-38-7271-01	-0.743917	0.1343	0.4016	-0.2603	0.3366	1.3995	1.5099	0.531	0.8135	-0.3307	-0.7643	-0.6878	-0.2741	-0.843	-0.3704	-0.4937	-0.8478	1.0244	-0.9091	-0.0383	0.1854	-1.485	-0.0496	-0.9138	0.3618	0.7014	-0.2928	0.3101	-0.134	-1.1325	-0.4894
TCGA-38-A44F-01	-0.529433	-0.64	0.0972	-0.1032	-0.5495	0.3616	0.7216	-0.2941	1.2722	-0.4487	-0.9201	0.1009	-0.5658	0.6795	-1.0439	-0.0729	-0.9913	-0.672	-0.479	-0.7127	-0.5922	1.1539	0.062	-0.3064	0.0713	-0.5393	-1.0334	0.0471	-0.1534	-0.2294	0.5191
TCGA-44-2655-01	1.45082	2.0054	0.5351	1.5005	0.0575	0.9927	-0.6957	-1.8891	-0.3972	0.2817	-1.7932	1.0664	-0.907	0.4945	-1.5142	-0.7911	-1.6023	-0.5844	-0.4891	-0.0368	-0.1467	1.4046	0.7393	1.2457	0.2986	-0.8676	0.3938	0.4579	-0.8007	0.3687	0.5386
TCGA-44-2656-01	0.443683	-0.0272	-1.0457	0.8681	0.0857	0.0677	0.7547	-1.0604	-0.089	0.4684	-0.9964	-0.5022	-0.4028	1.1971	-0.5704	0.1037	0.0412	-0.7759	-0.5589	0.3874	-0.4355	-0.8644	0.9758	-0.0751	-0.1879	0.1858	-0.4971	-0.6687	0.089	1.0096	-0.2842
TCGA-44-2657-01	-0.66515	-0.137	1.4121	0.5009	0.3099	0.7224	0.1729	-1.5597	0.9263	-0.6559	-0.5278	-0.0016	0.2402	-0.1528	0.0759	-0.6492	0.3382	0.5523	-0.113	-0.6984	-0.5023	0.3122	0.4307	0.0745	0.2306	-0.3519	-1.1546	-0.3372	-0.2871	-0.4357	-0.4028
TCGA-44-2659-01	-0.3607	0.4147	-0.7623	0.5577	0.4439	0.3177	-0.6119	-0.8691	0.1849	-0.0098	-1.2677	-0.7678	1.7842	-1.8186	-1.1161	-0.5975	-0.0004	0.9928	-1.7333	-0.2708	-0.9114	-1.2459	0.3212	-0.777	-0.2719	1.1825	-0.4274	-1.0985	-1.5051	0.8141	-0.6061
TCGA-44-2662-01	-0.0488	-0.6089	1.1249	0.9543	0.8924	0.239	1.2495	-0.5414	-1.1824	0.2053	1.9428	-1.7048	-0.3205	-1.7248	0.8181	1.8473	-0.3455	0.9429	0.5994	0.5785	0.2957	-0.5139	1.4458	0.8696	-1.9656	-2.4607	1.7864	0.0148	0.0164	-0.9709	0.9996
TCGA-44-2665-01	-0.453933	-0.312	0.7439	-0.4978	1.9042	1.4939	0.4977	0.3034	0.5058	1.0762	-0.0346	-1.2209	1.5555	0.4232	-0.6155	-0.7584	0.1598	0.2584	-0.9986	1.1466	-0.0523	-0.7369	0.8802	-0.0705	1.0043	0.0248	0.1407	0.1336	-0.5329	0.2285	0.8599
TCGA-44-2666-01	-0.452217	1.7421	-0.2692	0.9564	-0.8952	-0.9925	-0.5583	-1.0727	0.7424	-1.1163	-0.2733	0.9888	-0.872	-0.9245	-0.2132	-0.7886	1.1849	0.6183	-0.7571	0.8096	-0.8899	-0.2449	0.3533	-1.6175	3.5403	0.0605	0.9143	0.1665	-0.6349	-0.1378	-0.5138
TCGA-44-2668-01	-0.0811	-0.1529	2.0914	-0.6269	1.2779	0.9918	1.2028	1.4158	-0.4836	0.9158	0.3798	-0.9789	0.3037	-0.1429	1.5524	2.3122	-0.0133	0.9471	0.4463	0.0732	0.1012	-1.1168	1.0649	1.0158	-0.1552	0.1213	1.8537	0.9002	1.1954	-1.1742	2.3929
TCGA-44-3396-01	-0.718433	0.0503	0.2444	-0.6633	0.5732	0.846	1.5424	0.6199	0.1482	-1.5178	-0.4424	-0.1001	0.3293	-0.2985	0.2093	-0.3167	-0.1362	-0.022	-0.0122	0.533	0.8561	-0.6883	0.4171	0.3115	-0.4367	-0.4318	0.7976	0.1069	0.1963	-1.4364	2.1232
TCGA-44-3398-01	0.0724167	0.4737	0.5634	0.3891	2.0325	0.6733	0.7652	-2.3622	0.2617	-0.2485	0.6159	0.0474	1.0939	0.9253	-0.8552	-1.6987	-1.2683	0.0986	-0.8043	0.6614	-0.9728	0.257	2.0101	-0.1962	1.0739	-0.0358	-0.4019	0.1394	-0.2063	0.6601	-0.264
TCGA-44-3918-01	-0.55	-0.0189	-0.654	-0.3404	0.9201	0.6534	0.4091	-0.0762	-0.7681	-0.6464	-0.4341	-0.4137	0.4825	1.0346	1.421	-0.2542	1.1664	-0.2468	-0.1504	0.7012	-0.2141	-0.4788	2.1493	0.8918	0.202	0.6928	0.8966	-1.0674	-0.0644	1.5255	0.3965
TCGA-44-3919-01	-0.5475	0.196	1.09	0.1052	0.8223	0.2647	-0.2107	0.9303	0.6027	-0.4447	-0.2002	-0.2904	0.6222	0.3075	-0.0391	-1.312	-0.6802	-0.5691	-0.0477	-0.4042	-0.1132	-1.247	0.8429	-0.2012	-0.1887	-0.324	-0.1995	-0.8345	-0.1696	0.2915	-0.034
TCGA-44-4112-01	0.0219833	0.4793	-0.3237	0.1524	0.2264	-0.1269	0.4309	0.4411	0.1768	1.302	-0.4093	0.0845	0.6511	-0.4136	0.2371	-1.1339	-0.974	0.4488	-0.8659	0.5399	-0.4383	-0.5541	2.1106	-0.4176	0.6564	-2.0036	1.0551	0.118	0.5135	0.9558	-0.9703
TCGA-44-5643-01	-0.30875	-1.0904	1.9732	-1.5541	-1.8411	-0.7374	-0.7433	1.3127	0.589	-0.6708	1.2956	0.1126	-1.2201	-2.2278	1.1369	1.4306	0.0022	2.28	-0.1489	1.3941	1.6603	-0.8471	0.1498	0.7961	-1.6943	0.1707	0.4458	0.4598	1.375	0.4655	-1.5202
TCGA-44-5644-01	-0.18505	-0.4955	1.7951	-1.4943	-1.7105	-1.4914	-0.6801	-0.4597	-1.2385	-0.848	0.3302	-0.2996	-1.5659	1.0975	0.9962	-0.4865	-0.0504	-1.0249	-0.4886	0.4909	-1.7753	-0.2472	-1.1431	0.5404	-0.648	-0.5889	-1.7085	-0.1892	0.8956	3.0955	0.0793
TCGA-44-5645-01	-0.33675	1.0146	1.3369	1.236	-0.3813	0.6483	-0.7542	-0.6239	1.2467	-0.0807	-1.2945	-0.4894	0.1046	-1.4387	-1.3934	-1.5602	-1.3131	-0.1083	-1.3621	0.6436	-1.7443	-0.6388	0.5156	-0.6797	1.1641	-1.1352	-1.459	1.0983	-0.7553	0.645	0.1688
TCGA-44-6145-01	1.07875	1.1012	-0.464	0.5158	0.5686	2.8706	0.2968	-0.6285	-0.6176	1.1752	0.5839	0.3996	1.2912	1.2313	0.2821	-0.1929	-0.7303	1.1416	0.1793	0.8867	0.7819	1.6233	-0.5055	0.6739	0.4644	0.1018	1.3927	1.2079	-0.5563	0.0135	0.6448
TCGA-44-6146-01	-0.07365	0.4458	-0.5328	-0.1274	-1.522	-1.6821	-1.7895	-3.1685	0.4637	0.5401	-1.5611	0.3988	-0.3883	1.2111	-1.3112	-0.3118	0.3844	-1.2521	-1.2973	0.0594	-1.3208	2.1697	0.4384	-1.9145	0.3271	-0.6768	0.1279	1.007	-2.6933	-0.2539	0.9703
TCGA-44-6148-01	-0.977367	0.8075	1.8396	0.0345	-0.284	0.465	0.3265	0.0726	-2.0005	-0.2062	-1.8458	0.1509	-0.3251	-0.0472	-2.4665	-0.8168	-0.7546	0.9234	-1.5331	0.0974	-1.5916	1.8084	-0.0637	0.5693	1.0091	-1.2869	-2.2866	-0.232	-0.0879	-0.1097	-1.5504
TCGA-44-6774-01	-0.655267	-0.9765	-0.5569	-1.0142	1.6366	1.8152	1.0647	-0.4626	0.5772	0.5978	-0.4767	0.1554	1.8192	-0.7959	-0.1039	0.4098	0.3047	0.8968	-0.4747	0.7943	1.1946	-0.3592	-0.6069	0.466	1.0756	-0.9513	0.0645	-0.2734	-0.5432	-1.7051	-0.3478
TCGA-44-6775-01	-0.466467	-0.6621	1.4434	0.3596	0.9303	0.8455	1.1608	-0.1324	0.0807	0.0915	-0.4807	-1.1183	1.4427	-1.122	0.1606	-0.1496	-0.8499	0.2997	-0.8025	0.6833	-0.4469	-0.7056	0.8802	-0.1767	0.5683	0.658	-0.2978	0.5287	-0.3986	-1.4111	-0.5031
TCGA-44-6776-01	0.902433	1.7307	-1.9518	1.0139	-1.7716	-0.8663	-2.0168	0.0575	0.5989	-0.1139	0.5442	1.6924	-0.827	1.7676	-1.957	0.1153	-1.5365	-0.7966	-0.7993	-0.3848	0.1296	0.4895	-0.8426	-0.8125	-0.6621	0.4482	0.2455	1.4351	-1.8022	-2.0773	-1.3698
TCGA-44-6777-01	-0.68575	-0.175	-0.0592	-0.4955	1.3901	1.2037	1.8941	0.1128	0.8429	0.4381	0.7708	-1.1568	2.0878	0.4427	-0.8523	-1.1067	-0.2968	0.645	-1.0756	0.1194	1.1798	-1.1277	-0.4481	-0.8063	0.4653	1.0315	-1.0358	0.1048	-1.0964	-0.6634	-2.0228
TCGA-44-6778-01	0.560067	0.1428	1.5443	-0.313	-0.1919	-0.0036	1.7646	0.2236	-0.4269	2.9632	-0.2724	-1.3254	0.04	-0.6891	0.5065	-0.2971	0.6829	2.0896	-1.0452	-0.0889	-1.351	0.3953	0.2378	0.4571	1.4063	-1.9215	-0.6872	-0.0847	1.1813	0.2047	-0.0431
TCGA-44-6779-01	0.769067	-2.0428	-2.8149	-0.5614	0.2826	2.0167	1.1006	-1.4229	0.864	-0.3147	0.1083	-0.281	-0.6526	-0.2117	-0.0453	1.348	-1.8831	2.3399	-1.0816	0.8787	-0.4984	-1.485	0.0326	0.5025	-0.5094	1.7881	-0.1141	2.6964	0.3907	-0.5696	-0.267
TCGA-44-7659-01	-0.4852	1.1865	-0.0227	0.1616	-1.6162	-1.369	-0.2132	0.2897	-0.1977	-1.3413	-1.3301	0.1015	-1.1488	-0.3032	-1.5414	-1.6607	-0.8598	-0.5949	-1.3624	-0.171	-0.2395	0.8153	-0.2585	-1.0905	1.4671	-0.7287	-0.8507	-1.2759	-2.0444	0.2594	-0.3065
TCGA-44-7660-01	1.43693	-1.4321	-1.5206	4.7923	0.0729	0.1151	-1.4849	0.9103	0.3519	2.8681	0.8122	1.4484	-0.3746	-0.0655	1.0677	1.2199	3.4857	1.7725	0.7723	-1.549	0.1301	1.6954	0.0364	1.4886	-1.1443	-0.5675	-0.3804	-0.2766	1.6423	0.4751	0.7145
TCGA-44-7661-01	-0.400267	0.3868	0.6175	-1.8044	2.1535	0.2715	0.7145	0.4103	0.9395	0.0276	0.8992	-1.6559	-0.042	-1.9043	1.2035	1.6422	-0.328	1.4131	0.6654	0.5733	0.9492	-1.2553	1.1688	0.2242	0.1056	0.7827	0.8939	1.8236	0.4641	-1.1771	0.2034
TCGA-44-7662-01	-0.42545	-1.5832	0.3998	-1.3408	1.0484	1.0464	0.2237	0.7626	0.4471	-0.0831	-0.5624	-0.29	1.0548	-1.6336	0.9919	2.3846	0.8641	0.1455	0.7079	0.7546	1.1426	-0.3217	0.0704	0.3375	-0.6064	-0.1117	-0.0578	0.3743	1.3153	-0.7077	0.8108
TCGA-44-7667-01	0.272567	-0.4615	0.9586	0.7859	-1.225	-1.5269	-0.236	2.096	-1.2375	0.6366	0.9962	0.1315	1.1899	-2.2278	1.2553	0.8524	2.4802	-0.4606	1.044	-1.5297	0.0452	-1.0536	-0.6428	1.4328	-0.201	-0.2859	0.951	-1.9926	2.4095	0.0858	-2.0872
TCGA-44-7669-01	1.31768	-0.7223	1.4454	0.6602	0.5508	-0.6657	1.206	1.1022	-0.3294	2.5061	2.0591	-1.0531	-1.0478	0.4661	1.3783	0.7966	1.0952	2.4794	-0.396	-0.9668	-1.0352	2.0368	0.7585	1.2441	-0.592	-3.5687	0.8206	0.3056	0.6557	-0.328	-0.7474
TCGA-44-7670-01	1.2906	-1.2433	2.5766	-0.286	0.0159	-1.0769	-0.2892	1.4483	1.7482	0.1818	-0.1056	1.0327	0.5229	0.857	1.5322	2.1432	1.5478	1.8348	2.4535	0.2183	0.5481	0.2843	0.1057	1.1408	0.0784	-0.0456	1.0242	-1.2175	0.9144	0.6721	0.9582
TCGA-44-7671-01	1.42583	1.5205	-0.8348	-0.3469	-0.6025	-0.201	0.0643	-0.6477	-0.1607	0.2918	0.8316	1.4483	0.9807	1.3741	-0.795	0.4385	-1.1523	0.3419	-0.5761	-0.3244	1.2301	1.7407	-0.9208	0.1533	0.1494	-0.9101	0.9446	0.2226	-0.8184	-1.6696	-0.6329
TCGA-44-7672-01	-0.5728	-0.1041	-0.787	-1.368	0.4248	1.1972	0.6805	0.2207	0.4753	0.0263	0.1702	-0.5438	0.9175	0.318	0.4967	0.3208	-0.5361	-0.2551	-0.0208	0.177	0.8373	-0.9972	-0.2439	-1.0788	-0.2336	-0.2959	-0.7515	-0.5705	0.6081	-0.2192	0.7386
TCGA-44-8117-01	-0.842717	-0.9211	-0.9792	-0.7086	0.0464	-0.5813	0.0056	-0.7517	-0.5018	0.4646	-2.1177	0.0989	0.5099	-0.5943	-0.6322	0.5185	1.4108	-1.0131	0.8005	-1.8276	1.4137	-0.6347	-0.0958	-0.9305	-0.4981	0.5959	-0.2722	-0.7543	0.3343	1.4588	-0.3621
TCGA-44-8119-01	-0.283617	-0.9929	-0.3499	-1.1771	0.4924	0.7315	0.7137	0.7139	-0.6465	0.8125	0.4542	-1.6577	0.3813	-1.876	0.19	0.5458	0.597	0.15	1.3795	-0.1322	0.3037	-0.7754	0.5248	0.6312	0.5014	-1.4297	0.3986	0.1841	1.9493	1.0185	0.3595
TCGA-44-8120-01	-0.966817	0.3191	-0.8418	0.8664	0.4016	0.1138	0.5346	-0.4904	1.5778	-0.484	-1.8432	0.0437	1.1155	0.1188	-0.6527	0.0748	-0.8502	1.5434	0.7816	0.4459	0.575	-1.2761	-0.1111	0.4311	0.5274	-0.5098	-0.9344	-0.7493	-1.6648	-1.6176	-1.1066
TCGA-44-A479-01	-0.287867	-0.4584	-0.0671	-0.0682	0.4132	1.0262	-0.8544	-0.2657	-0.7023	-0.6885	-0.9783	-0.1555	0.7958	0.3748	0.3959	-0.8966	0.1453	-0.4759	0.6869	0.5044	-0.6723	-0.6446	-0.0681	0.7206	0.9311	-1.5676	-0.008	-0.0524	0.3956	0.8051	-0.4635
TCGA-44-A47A-01	-0.427833	0.8559	-1.1185	0.257	-0.8813	-0.7262	-1.3447	0.1719	1.1092	-0.2205	0.4307	-0.1622	-0.0216	-0.4433	0.2063	-0.8077	-0.892	1.25	-0.8464	-0.8568	-0.866	0.3898	-1.3374	-1.9311	0.4118	-0.3041	0.4976	-1.9379	0.1092	0.8227	1.3508
TCGA-44-A47B-01	-0.722583	0.0713	2.0727	1.067	-1.1612	-1.0688	0.8572	1.1818	-0.2951	0.3262	0.0078	-0.7491	-1.0941	-0.7893	-0.4234	-0.7897	-0.8019	-1.2779	0.7084	-0.7855	0.8025	-0.9444	0.0647	0.4366	0.0711	-1.0936	0.053	0.6741	-0.1492	1.5764	0.1663
TCGA-44-A47G-01	0.147533	0.4102	0.8622	-0.6099	0.0581	0.7789	1.2977	0.003	-0.4108	-0.2752	-0.2226	-0.5878	-0.8261	0.3344	0.2229	-0.8232	-1.4161	0.3817	-0.1979	-0.6299	-0.0494	-1.485	0.2762	0.6252	-0.2542	0.6203	0.2212	0.2256	-0.4868	-1.5581	0.8837
TCGA-44-A4SS-01	1.34925	-1.3374	-0.3815	-1.433	-0.044	1.9066	1.126	-0.7638	0.0962	0.5078	-0.2652	-0.3932	0.7869	1.0781	0.6756	0.711	-0.2273	0.1701	0.0622	-0.9054	1.097	0.1709	-0.0392	0.5688	-0.6653	0.6883	1.1187	1.0197	-0.6834	-0.9569	0.3081
TCGA-44-A4SU-01	-0.697383	-0.9304	-0.4702	0.7088	-1.0768	-0.6694	-1.11	-0.3249	-0.1242	-0.1924	-0.3103	-0.474	0.6022	-0.8704	-0.1005	-0.5992	0.057	-0.3099	0.36	-0.5969	-0.4001	-0.742	-0.4154	-0.45	-0.7998	-0.7704	-0.4138	-0.6204	0.1419	-0.238	0.566
TCGA-49-4486-01	1.15865	1.646	-0.1499	2.681	-1.2981	0.1445	-2.0928	-1.2001	-1.5012	-1.4588	0.3053	3.185	-0.9357	1.3009	-1.5796	-1.3356	-0.4701	-2.5873	-0.6393	-1.6421	-0.9721	1.997	0.5269	0.9093	-0.8787	0.0072	-1.2978	0.0714	0.2526	-0.3364	-1.6554
TCGA-49-4487-01	-0.606533	0.3418	1.2062	0.0012	0.3527	0.8796	-0.0406	2.4176	-0.3052	1.0179	1.6229	0.3996	0.0581	0.1661	0.8263	0.238	1.1356	0.5891	0.5911	-1.775	0.759	-0.0894	-0.297	0.7909	-0.5608	0.5314	0.1928	-0.1998	1.9801	0.0285	-0.7681
TCGA-49-4488-01	1.22065	-0.1266	-0.7764	1.2818	1.5457	-0.4371	-1.313	-0.1993	-0.7983	0.199	0.919	0.0238	-0.8105	-1.5574	0.4661	-0.1965	1.0755	-1.794	0.4745	-1.4154	-0.3055	-0.7215	0.4272	0.3995	-0.836	0.224	1.3353	-1.0251	0.725	0.6859	-0.3612
TCGA-49-4490-01	-0.850683	-0.6722	-1.676	0.9303	0.9346	-0.4949	-1.4164	-0.2733	-0.3009	-0.4738	0.2873	0.398	0.8406	-0.5195	-0.786	0.9749	-0.1297	0.4637	-0.2714	-0.9171	-0.2716	-0.9265	-0.7716	0.1142	-0.484	0.3861	-1.1461	-0.5219	0.3044	-0.9627	-0.0712
TCGA-49-4494-01	-0.2784	0.2853	-0.6999	-0.6559	0.7598	0.3087	-0.7796	1.159	-1.0558	-2.4397	0.6468	2.2731	-1.1042	0.8116	0.6358	0.5848	0.6667	-2.0254	1.3449	-0.2729	0.6634	-1.485	1.3386	-0.6503	-1.8059	-1.611	-0.0576	0.0085	0.3089	-0.6914	-0.1098
TCGA-49-4501-01	-0.677717	-0.2698	-0.0197	1.4832	0.2715	0.3163	-0.1492	-0.4876	0.2301	-0.5253	-0.3278	-0.0973	0.8469	0.6506	-1.2149	-0.3862	-1.4196	0.975	-0.6935	0.2054	-0.5676	-0.8754	0.8136	0.4604	0.4744	0.107	0.0407	-0.8541	0.0055	-0.9238	-1.284
TCGA-49-4505-01	-0.498483	-1.5995	0.2083	0.9061	0.3972	-0.432	1.1461	-0.0256	0.0055	-1.3729	-0.2144	-0.036	-0.5509	-0.8664	-1.2611	-0.1854	0.1361	-0.3389	0.55	0.4038	-0.315	-1.1084	0.7128	-1.0129	-0.8431	0.3807	-0.708	-1.0917	-0.6829	-1.1489	0.8804
TCGA-49-4506-01	1.30622	-0.983	-2.7791	-0.7942	-0.5384	0.7097	-0.5005	-0.8733	0.4542	-1.0815	0.8564	1.3709	-2.0312	1.1756	0.9513	1.2386	0.7335	1.4671	2.2854	0.2075	0.5644	1.0844	1.2443	1.4327	-1.1907	-0.8577	1.5692	0.4332	1.2569	-0.1325	1.7316
TCGA-49-4507-01	1.10728	-2.7992	0.3395	1.7259	1.2615	2.3005	-0.3145	1.6937	-1.5387	-2.8429	1.4206	1.8997	0.6947	0.6533	1.4634	1.2721	2.2198	1.1187	0.8528	-0.2128	-0.4468	2.157	1.3707	1.37	-2.5188	0.2466	-0.4495	-0.0293	0.5395	1.4535	2.1528
TCGA-49-4510-01	-0.664083	-0.5316	-0.9168	0.7241	-1.4101	-0.1709	-0.6108	-1.326	-0.4217	-1.2134	-1.1507	0.8059	-0.4458	-0.4684	-1.9025	-0.6154	-0.0199	-1.5831	-0.3033	-1.8002	-0.1145	-0.2114	0.5655	0.5779	-1.4832	-1.7965	-1.0037	-2.0582	-1.0918	-1.8784	-0.2009
TCGA-49-4512-01	-1.0229	0.2561	-1.531	0.8372	1.003	0.2431	0.2704	1.5462	-0.0609	-2.4918	-0.0735	0.3973	0.3861	-1.2653	-0.6277	-0.7938	0.0422	-0.3953	1.0587	-0.9608	-0.1673	-0.027	-1.0538	-1.1222	-0.9129	0.7072	-0.9753	-1.1755	-0.4183	0.9501	-0.7735
TCGA-49-4514-01	1.15978	0.3536	-1.0513	1.6072	-1.1395	1.0262	-1.9019	2.1198	1.3809	-0.7348	1.9828	2.1757	0.8915	1.3223	1.286	1.5232	0.2779	0.3726	2.7181	-1.1092	0.898	0.0782	0.4584	0.2543	-2.8951	0.4631	0.4595	-1.45	0.0385	0.4981	-0.4156
TCGA-49-6742-01	1.24175	0.1757	-0.8675	0.053	-0.2725	-1.1545	-0.5133	0.4285	2.3657	0.3512	0.6417	1.263	0.6976	1.2704	1.089	0.7701	0.8308	-0.2751	0.2682	1.2439	1.1067	2.3092	0.3237	0.6362	-0.9155	0.1856	-0.2289	0.049	0.6605	-0.0179	0.2816
TCGA-49-6743-01	0.804367	1.13	0.7635	-0.7076	0.5312	0.2045	0.6965	0.7318	-0.9737	2.1836	0.668	-0.6249	1.6136	0.9471	0.6169	0.5321	1.1231	-0.3571	0.014	1.7233	1.3003	-0.6683	0.378	1.0091	0.8222	2.3891	0.6838	0.9992	0.5931	1.6893	1.2188
TCGA-49-6744-01	-0.628267	-0.7664	-0.1345	1.2583	0.2538	0.8436	1.0397	-0.2542	0.0421	-0.7766	0.0554	-0.4877	0.0021	-0.6157	-1.0204	-0.3017	-0.0401	0.5255	-1.058	0.3883	0.2045	-0.2016	-0.3026	-0.0348	0.4434	1.5554	-0.2715	0.2049	-0.694	-2.1526	-0.3356
TCGA-49-6745-01	-0.291817	0.4738	0.5002	-1.1861	1.7058	-0.0463	0.6473	-0.2213	-0.1044	-0.3235	-0.4484	-0.7536	0.3311	-0.7579	0.2025	1.0372	-1.0378	1.1494	-0.5965	1.8511	0.6632	-1.485	0.7386	-0.0243	0.6151	0.8893	0.1305	2.2196	0.3609	-0.918	-1.0462
TCGA-49-6761-01	-0.8521	-0.657	-0.0941	-0.6851	1.8393	-0.4665	0.1221	1.9961	0.3143	0.4783	-0.162	-0.7521	-1.7426	0.1888	0.6703	0.004	1.471	-0.2123	0.314	1.0479	0.3811	-0.7219	-0.4007	-1.8975	-0.4429	0.9795	0.6118	-0.4187	-0.7215	-0.3756	-0.2876
TCGA-49-6767-01	-0.300267	-1.2211	0.3881	0.3226	0.7837	-0.3692	-0.6936	0.3174	0.0671	0.7668	-0.6045	-0.0401	-1.3121	-1.4266	1.0818	2.541	0.2327	0.0034	2.2922	0.4605	-0.3704	-1.0921	1.4593	0.9379	-0.5299	1.0857	0.7894	0.0153	1.2808	0.7845	-0.205
TCGA-49-AAQV-01	-0.460617	-0.1792	-1.1569	0.4454	-0.2566	-1.1121	-0.7052	1.7083	-0.5875	0.3793	0.9098	-0.3918	-0.4235	0.4065	0.1624	-0.0345	0.8184	-0.3573	0.6683	-0.2245	-0.6903	-0.5654	-0.2958	-0.5243	-0.5259	1.8504	-0.2369	-0.7554	0.8397	-0.9851	0.7289
TCGA-49-AAR0-01	1.13988	-0.2832	-1.0564	0.4395	-0.2004	-0.3006	0.5091	0.4472	0.0508	-0.1934	2.3054	1.3899	1.3626	0.6071	0.9325	0.1484	1.0895	0.261	0.3439	-0.6653	-0.0333	1.121	-1.25	1.1316	-1.1209	-0.6182	-0.948	-2.1126	0.7886	-1.3636	0.0863
TCGA-49-AAR2-01	0.297867	0.692	-3.8621	1.2112	-1.7678	1.2227	-0.6814	-0.3875	0.2797	-0.416	1.7461	2.2411	1.5309	1.3181	1.1516	0.0906	1.9792	-1.6826	1.8619	-1.4361	-0.7794	1.5646	-1.1828	0.6853	-1.7855	-1.1835	-1.4737	-2.387	0.5524	1.5093	0.4853
TCGA-49-AAR3-01	1.1295	-0.5951	-0.4378	-1.3223	1.8038	1.6549	0.2389	0.9852	0.0946	-0.7099	-0.7781	0.4964	1.4259	0.1197	1.2186	2.7266	0.9073	0.1767	1.4419	-0.4243	0.4667	-0.9554	0.145	0.2514	-0.7211	1.2874	0.6792	-0.3392	0.9486	0.2684	0.8308
TCGA-49-AAR4-01	-0.7696	-1.0364	-0.1294	0.0702	0.8828	-0.2242	0.1524	0.2165	0.8278	-1.2448	0.5386	0.3494	-0.9271	-0.1421	0.7315	-0.1332	-0.2075	-0.0945	-0.0116	-0.0665	0.1699	0.2659	-0.4707	0.0814	-0.5787	0.0037	-1.4047	-0.0227	0.7421	0.2017	1.1974
TCGA-49-AAR9-01	1.7658	-1.1803	-0.3026	-0.4105	-0.2725	-0.9968	-0.7343	-0.146	-0.9995	1.9967	0.8494	0.006	-1.0763	0.8539	1.4134	2.7374	1.4269	0.0747	2.8887	0.2327	0.2972	1.8389	0.8278	1.715	-2.2686	-1.31	0.1263	2.0351	0.3831	0.1607	2.6468
TCGA-49-AARE-01	1.02847	0.2776	-0.4586	-1.4122	-0.4782	-0.241	-0.4784	0.548	0.7329	0.0547	2.984	1.2089	0.3182	1.1556	0.9713	0.0954	0.3917	0.4459	0.0998	-0.6212	0.5971	2.4901	-0.5515	0.8391	-1.96	2.8325	-0.7455	-0.8195	-0.1127	0.9987	-0.2616
TCGA-49-AARN-01	-0.452883	-0.5649	-0.1834	-0.0177	-0.8007	-0.4683	-1.1489	0.5908	1.0806	-0.2999	-0.0977	0.1848	-0.2886	0.385	0.0602	-0.0463	0.4774	0.1703	1.1463	-0.6075	0.3322	-1.0138	-0.1282	-1.1756	-0.797	-0.3837	-0.3157	-1.2309	-0.4773	-0.8619	0.1769
TCGA-49-AARO-01	-0.67635	-0.5943	-0.3374	-1.2041	1.7847	0.2056	0.38	-0.2644	0.4019	-0.8902	-0.4265	-0.3244	0.4709	-0.6833	-0.1434	0.9539	-0.2222	-0.5963	0.7909	-0.2786	0.2485	0.131	0.7587	0.2638	-0.9007	0.5607	-0.9664	-0.6062	0.2428	-0.6013	0.897
TCGA-49-AARQ-01	-0.133017	-0.7395	1.493	1.9538	0.3118	-0.7119	-1.8474	0.4529	-0.7103	-1.6162	0.6471	-0.1147	-1.3472	0.1265	1.6456	-1.368	1.7636	-1.4729	2.3461	-0.6501	-1.3082	-0.3545	-0.0442	0.3702	-0.6681	-0.9295	-0.854	-2.7281	0.4967	0.6516	0.3275
TCGA-49-AARR-01	-0.365317	-0.2229	1.5616	-0.8561	-0.9221	0.1879	1.683	-0.6408	0.3448	-0.889	-1.4446	-0.0179	-1.924	-0.0769	-1.6892	-1.5308	-0.9501	0.1547	-1.7309	0.0455	0.5863	1.9192	-0.8439	0.5127	-0.2153	-1.5416	-1.9634	-0.0415	-0.3412	-0.3297	0.988
TCGA-4B-A93V-01	0.49235	0.7667	-0.6498	1.0436	-0.9747	-0.8676	-0.5783	1.0549	-1.7706	-1.106	2.0615	1.6779	-1.5876	0.9703	0.8655	-0.0002	2.2854	-1.9267	0.5999	-2.7269	-0.1433	1.7642	-1.7497	1.01	-1.9228	-0.2725	-0.5503	0.3651	-0.2977	0.7449	1.2149
TCGA-50-5044-01	-0.6374	-1.16	-0.2446	0.0774	2.1354	-0.2854	-0.218	2.168	1.8823	0.0179	1.4106	0.1811	0.1817	-1.0908	1.0359	2.28	-0.7899	0.9428	1.8351	0.8849	0.1955	-0.8892	-0.6297	1.2719	-0.1951	0.1091	0.0444	1.6186	0.4143	-1.09	0.1025
TCGA-50-5045-01	-0.539033	-0.9922	0.9122	-0.0151	1.566	1.1203	1.1854	0.0477	-0.2099	-1.2273	-0.3999	-0.9304	1.1182	-0.995	-0.3781	0.049	0.9108	-0.0274	0.0349	0.29	-0.2868	-0.7924	0.6577	0.0214	-0.0716	-0.1876	-1.0131	-0.549	0.7364	-0.2537	0.9492
TCGA-50-5049-01	-0.70065	-0.8425	1.0132	-0.6475	1.0093	1.3372	1.3373	-0.2872	0.4735	-0.6961	0.1593	-0.606	0.4607	-1.861	0.3533	-0.3319	0.446	0.769	2.5363	-0.3346	-0.1611	-1.485	0.6262	0.1826	0.0089	-0.5376	-1.191	-0.3348	0.4044	-0.8237	-1.2538
TCGA-50-5051-01	1.09212	0.6762	-0.6423	0.1701	-1.587	-0.5383	-1.8097	1.2814	0.0219	0.482	0.1298	1.1874	-0.9889	1.297	0.7893	-0.6355	0.7232	-0.703	-1.445	-1.8743	-0.3107	0.8009	-1.4937	1.1359	0.0674	0.96	-0.993	-1.5597	-0.0738	2.1854	-0.678
TCGA-50-5055-01	-0.722033	-0.8903	2.1217	-0.7456	0.9931	1.4969	-0.492	0.2287	1.0138	-0.2672	-0.8157	-0.0801	-0.1443	0.3854	-0.5449	-0.0685	-0.3594	0.809	-0.2183	-0.048	-0.6881	0.2343	0.6084	-0.2764	0.0059	-0.5333	-1.0334	-0.7696	0.6723	-1.0489	-0.318
TCGA-50-5066-01	1.26378	-1.4553	1.1765	0.441	1.6139	1.0345	0.803	-2.6334	-0.7268	-0.6707	0.0052	-0.3119	0.0868	-1.3329	1.287	0.624	1.313	-0.2818	1.4561	1.2112	-2.4292	-0.6323	2.5998	1.9271	0.0506	0.1482	-0.6874	-1.1035	2.2474	-0.8516	-0.4526
TCGA-50-5068-01	-0.411017	-0.4105	0.6692	0.1324	0.0652	0.8772	-0.7435	-2.5403	-0.4183	-1.716	-1.46	0.0086	-0.7954	0.1512	0.2013	-1.2097	0.1025	-1.4195	0.6587	0.1509	-2.7041	-0.2287	2.3805	-0.1911	1.1292	0.1344	-1.9699	-0.6954	1.0136	-1.1657	-0.2297
TCGA-50-5072-01	1.45835	-0.6872	-0.7842	-0.806	0.4828	0.0883	0.7383	1.204	1.7169	0.7126	0.8488	0.6815	1.1768	1.7458	1.3675	0.9731	1.3377	0.7773	0.4069	1.4835	1.5617	2.7197	0.5357	0.9873	-0.7364	0.5731	1.3196	2.1505	1.5407	2.0064	-0.5752
TCGA-50-5930-01	-0.339883	1.6372	0.5646	0.5934	0.4828	0.9565	0.8838	-0.5276	-0.714	0.2555	0.1221	1.6084	0.3611	1.0554	-0.3113	-0.5155	-0.3318	1.0973	-0.6143	-0.2015	1.0049	0.8377	0.3079	0.7223	-0.2184	-0.4271	-0.6284	1.6876	-1.2647	-2.3236	-0.4507
TCGA-50-5931-01	0.2619	-1.6879	1.4581	0.9867	-0.0295	-1.0476	-2.1592	2.056	1.0596	2.9482	1.9004	0.3758	-0.4273	-0.9497	0.9281	0.9553	1.6491	1.5651	0.7967	-0.0767	-0.3004	0.5002	0.7811	1.8589	0.1429	-1.0598	1.8315	-0.5176	0.9626	0.8367	-0.213
TCGA-50-5932-01	-0.5453	0.7363	-1.7912	1.4949	-1.8002	-1.4599	-1.0473	-0.2647	0.1948	1.5343	-0.4082	1.1715	-0.7128	-0.04	-0.7459	0.8904	-0.6363	-0.6704	-0.5739	-0.0226	0.568	-1.1912	-0.0932	-1.9501	0.0178	-0.2266	1.1025	1.346	-0.3022	-0.6023	-2.3006
TCGA-50-5933-01	0.3921	-0.9672	1.1874	-0.0947	2.1037	0.4691	1.4556	0.6931	-0.6354	-0.3541	0.1525	-3.9597	1.2018	-0.183	0.8016	0.7705	0.1426	1.2715	0.3877	2.8234	0.5354	-1.485	1.2942	-1.2173	0.9397	1.0957	1.1198	1.21	-0.8208	0.3201	-1.0728
TCGA-50-5935-01	-0.96995	0.7426	-0.4126	-0.5529	-1.1655	-0.7472	-0.7516	0.2192	0.5636	0.9753	-0.6328	-0.1655	0.3244	-0.4571	-1.2917	-0.3669	-1.3476	-0.2063	-0.624	0.1148	0.2564	-1.0686	-0.3906	-0.7181	0.5378	0.8217	-0.3184	-1.156	-0.9856	0.2493	-1.3097
TCGA-50-5936-01	1.22007	0.345	0.6105	-1.2878	0.4334	0.4751	0.8728	-0.5286	0.2253	0.7835	0.7288	1.146	0.2565	0.9991	0.212	0.8979	-1.7035	0.9305	-0.9703	0.4073	1.1466	1.809	-0.9438	0.821	0.186	0.3621	0.7448	1.7058	0.1847	-0.1475	-0.6407
TCGA-50-5939-01	1.12847	-0.0499	0.3593	-0.1959	0.1553	1.0231	1.1598	-1.2945	0.1879	0.3555	0.179	0.1691	0.807	-0.0263	0.2862	1.5144	-0.082	1.6788	0.8791	0.9008	0.8119	0.1786	0.3305	0.9177	0.9333	1.464	0.5304	1.6604	-0.123	0.1541	1.0366
TCGA-50-5941-01	-0.241483	-0.2832	-0.9869	-0.0468	0.5509	0.5467	-0.0271	-0.4088	0.1853	-0.4457	0.1386	-0.5512	0.3058	-0.257	0.3443	1.4175	0.4557	0.0879	0.565	-0.0672	0.1097	-1.485	0.1343	-0.2462	-0.0823	0.64	1.9531	0.079	0.3491	-0.2116	1.3418
TCGA-50-5942-01	-0.782367	0.9202	0.3729	0.6287	-0.387	0.0372	-1.6975	-0.7646	0.7579	-0.5823	-1.1188	-0.1434	0.0464	-0.842	-2.2165	-1.4225	-0.2589	0.1239	-1.4628	0.8494	-0.1219	-0.5798	-0.2959	-0.4973	2.6485	-1.0546	-1.3718	0.2199	-1.1889	0.2688	-0.3878
TCGA-50-5944-01	-0.43475	-0.674	0.9455	0.2392	0.514	0.5172	-0.012	-0.6838	2.6729	-0.6237	-0.6782	-0.3847	2.4155	-0.9654	-0.9789	-1.1183	-1.6392	1.1509	-0.5406	-0.016	-0.3454	-1.0826	-0.3815	0.1304	1.5725	-0.4945	-0.4266	0.4778	-0.9773	-0.8443	-0.3543
TCGA-50-5946-01	-0.813183	-1.5973	2.2262	0.3751	-0.8624	-2.185	-0.744	2.1846	-1.5235	0.7022	0.3265	-0.6174	-1.8115	-0.93	1.3897	0.2857	1.3384	-0.8301	1.3166	0.6928	2.7197	-0.0435	-0.2127	0.7948	0.7864	-1.4264	0.4713	0.1326	1.6213	0.455	-0.8366
TCGA-50-6590-01	0.157	-1.906	0.8754	-0.9105	1.8916	1.694	0.3494	0.8783	0.0311	0.1795	1.016	-0.1702	1.2049	-1.7545	0.7592	1.3412	1.4918	1.3182	0.7355	0.2389	0.4155	-1.1181	1.8387	0.6888	0.1769	-0.4336	0.516	-0.489	1.1444	0.0864	-0.29
TCGA-50-6591-01	-0.870883	-1.4011	-0.4766	-0.8432	1.0864	-5.037	-2.3236	2.7239	0.7663	2.0908	0.0771	-1.3352	-1.0672	-1.3213	1.4971	1.1543	1.1109	2.9531	3.0199	0.603	1.3565	-1.0891	1.7446	1.0609	-0.3396	-3.3214	0.9559	-1.2517	2.0538	0.0594	-1.6205
TCGA-50-6592-01	1.87982	0.5565	0.9452	-1.3035	0.8224	2.0697	1.4924	0.2596	3.1248	-0.3664	2.1099	-1.1561	0.0933	1.2189	1.581	1.4546	0.5258	1.0325	0.6079	0.4278	1.1878	1.2636	0.1858	1.7419	-1.1787	-0.7346	2.4133	0.9212	0.019	1.411	0.0618
TCGA-50-6593-01	-0.351367	0.5131	-0.217	-0.2626	1.2941	0.136	0.8969	0.9662	1.0731	-0.4062	-0.3381	0.1698	1.7391	-0.1209	0.4967	0.9173	-0.0286	0.1737	-0.6869	0.4845	0.6142	-0.0455	-0.3311	0.0573	0.2709	0.8302	-0.0244	-0.1824	-0.7398	-0.7696	0.4091
TCGA-50-6594-01	0.259933	-1.6347	0.977	0.2089	1.6529	-1.4862	-0.4792	-0.1276	-1.1099	-1.1872	2.559	-0.6167	2.1122	-1.4187	-0.1421	1.484	2.001	-0.5619	1.2525	2.0268	-0.0969	-1.0344	1.5036	1.2544	0.3713	1.9877	-2.2074	0.5813	0.0592	0.8012	1.2188
TCGA-50-6595-01	-0.649817	-1.3945	-0.3717	-1.3619	2.1056	0.8692	0.0895	0.2431	1.1494	-1.2167	0.9535	-0.8494	0.2307	-2.2278	1.0385	1.9625	0.1535	1.6738	0.7991	0.7741	0.8139	-1.485	0.3959	-0.7252	-0.8618	-0.0014	0.7673	1.3724	0.161	-1.8778	-0.7829
TCGA-50-6597-01	-1.1791	0.0569	-1.0567	1.8467	-1.1165	-0.535	-2.315	1.3323	0.6192	-0.2267	2.9804	1.3579	-0.4312	0.3108	-0.7978	-0.4	-1.7912	-1.0177	-0.1826	-1.5542	-1.4206	-0.5894	-2.7847	0.3129	-1.167	0.3701	-1.0594	-2.3007	-0.7196	-2.0884	-1.5067
TCGA-50-6673-01	-0.232367	-0.1639	0.3603	-0.9215	0.0808	0.7894	0.0142	0.1557	0.4242	-0.1411	-1.12	-0.5723	0.2611	0.789	0.547	0.4739	-0.5436	1.3372	-0.9674	0.1015	0.8148	-0.3556	-0.616	-0.2341	0.2316	-0.9807	1.2387	0.2346	-0.1273	-1.3549	0.1062
TCGA-50-7109-01	-0.31585	0.3091	0.0754	1.0616	-0.761	0.1478	-0.2816	0.3302	-0.128	-0.8062	-0.1147	-0.3938	-0.5116	-0.6943	0.3543	0.1728	0.2585	-0.9463	-0.3792	-0.8239	0.0171	0.0961	0.4802	0.9109	0.1586	1.169	1.0564	0.0743	1.2865	1.0124	-0.7721
TCGA-50-8457-01	-0.864517	0.2593	-0.1395	-0.1702	-0.8708	0.6226	0.4376	-0.4108	-0.8542	-0.3582	-1.0635	-0.5805	0.4701	-0.8961	-2.29	-1.0749	-1.3972	0.3439	-1.236	0.2003	0.4166	-0.9479	-1.1616	-1.4602	0.3099	-0.2332	-1.1449	-0.0914	-0.9495	-0.541	-0.0817
TCGA-50-8459-01	-0.58095	-1.2652	0.576	-1.5598	0.9518	1.2288	1.4121	-1.092	1.6521	-0.4998	-0.4732	-0.3432	1.7715	0.2851	-0.6476	-0.462	-0.1411	1.0487	-0.0505	0.2679	2.0609	0.242	-0.703	-0.1745	0.4584	-0.224	-1.8712	0.7194	-0.8913	-0.3944	0.3576
TCGA-50-8460-01	-0.784617	0.1959	0.4645	0.597	0.8121	1.5597	-1.3761	0.5947	-0.4461	-0.7192	0.8869	0.3668	-1.0403	-0.196	-0.8796	-0.7456	-0.5052	0.3802	-0.7297	-0.7252	-0.1451	-0.5971	-0.8141	-1.5368	1.3676	-1.7612	-0.1585	-1.2841	-0.6446	-2.0001	-0.2625
TCGA-53-7624-01	1.11278	-2.0002	-0.4007	1.1772	1.4072	1.054	-0.138	1.872	1.0858	1.267	1.4284	0.2091	0.6773	-0.2629	1.7572	1.2661	1.966	0.5075	-0.6796	2.9484	-0.1835	2.6188	1.0505	0.7676	0.9322	1.9941	1.0913	4.2903	2.1962	2.0648	-0.0293
TCGA-53-7626-01	-0.848967	0.4403	1.002	-1.239	-0.5087	0.2125	1.6408	0.733	0.2381	0.7451	-0.9444	-1.1404	-0.5976	-1.4147	-0.3803	-1.4815	-0.2328	-0.3616	-0.5718	0.2789	0.3887	-0.8426	0.3172	-1.3325	1.0665	1.5145	-1.5061	-0.4437	-0.8612	-0.9062	0.6373
TCGA-53-7813-01	-0.4429	0.9547	-0.1288	0.8163	-0.9555	0.1141	-2.6294	1.2329	-1.015	1.1274	0.334	-0.3961	-1.0797	0.3805	0.117	-0.2999	0.3116	-1.1248	0.0661	-1.744	-0.8214	0.0489	-0.0891	1.075	-0.0363	1.8192	1.2756	-0.4574	0.5641	2.2524	-0.0495
TCGA-53-A4EZ-01	1.74285	-1.2497	-1.2359	1.9014	-0.4705	-1.0959	-1.5932	0.0506	-0.1404	0.2855	1.3205	0.8731	0.8601	1.308	1.7673	0.7402	0.691	-0.7577	0.911	-1.0796	-1.2197	1.6068	-0.6413	1.487	-0.4483	0.3103	1.098	-1.3889	1.1907	2.68	-0.7999
TCGA-55-1592-01	-0.425733	-0.2561	-0.1114	0.5742	-0.2534	-0.8024	0.8981	-0.0642	0.3489	-0.5518	-0.9518	-0.0121	-0.9964	0.1073	0.1907	0.1691	-0.5717	-0.4496	-0.0968	0.3119	-0.5766	-0.0286	0.272	0.3168	0.5535	2.8723	-0.435	0.5183	0.2991	-0.6013	0.3029
TCGA-55-1594-01	0.641167	-1.4697	1.5412	-0.2471	-0.4164	-0.6078	-0.7224	-0.5019	-0.5318	0.0703	-0.1268	-0.0038	0.8254	0.6792	1.1247	0.817	0.3315	-1.651	0.3365	-0.1995	-0.5486	-0.2831	3.827	1.5027	-1.4636	-2.0877	0.1163	0.734	0.8564	-0.2144	-1.2786
TCGA-55-1595-01	-0.674033	-1.0694	1.248	-1.1088	-0.0421	-0.2109	-0.3854	-0.0127	-0.2637	-0.1761	-1.2028	-0.0101	1.5615	-1.0935	0.247	-0.5028	-0.2647	-0.5691	-0.704	-0.5496	0.8185	-0.9355	0.0741	-0.3334	0.3152	-1.0273	0.2495	-0.8595	-0.5832	2.1038	-0.5128
TCGA-55-1596-01	0.0427333	0.1762	0.9289	-0.178	-0.2341	-0.0227	-0.4416	-0.3062	-0.1997	-1.155	-1.1474	1.4677	0.1017	1.899	0.17	0.9078	0.5683	-1.4577	0.984	0.0562	-0.8581	0.8158	2.106	2.1582	0.2668	-0.0536	0.0694	-1.1867	1.7102	1.1767	-0.6786
TCGA-55-5899-01	1.70517	-1.526	-0.0746	0.0348	1.1265	-0.0485	0.4354	1.4005	2.7606	-1.1181	1.1262	0.6244	0.181	1.0897	1.0623	0.1784	0.5944	-0.2922	-0.5801	-0.7105	-0.1343	0.4735	0.5501	1.2408	0.2227	-0.6063	-0.7738	0.5913	0.975	-0.9652	-1.6307
TCGA-55-6543-01	-0.484033	-0.5104	-0.1242	0.26	-1.4122	-1.1768	1.4876	-0.5466	0.776	-0.8403	0.0737	-0.2803	-0.4267	-1.1051	-2.0333	-1.3317	-1.1558	1.3629	-0.1351	0.4358	-0.8741	-0.494	-0.4671	-0.4323	0.0064	0.2682	-1.6949	-0.2059	-0.4018	-0.9479	0.5321
TCGA-55-6642-01	-0.489983	0.5151	-0.3171	0.7864	0.9047	0.945	-0.0369	-0.2993	-0.0465	0.7374	0.3092	-0.3572	1.8085	-0.2752	-0.7106	-0.2939	0.0377	-0.1502	-0.9696	0.2661	0.7762	-1.059	-0.4468	0.0606	0.9777	0.3904	0.3451	0.3368	0.1224	1.1142	-0.5864
TCGA-55-6712-01	-0.166133	0.7969	-1.1509	-0.5783	1.0024	0.458	0.3681	-0.0987	0.6746	-0.7429	-0.3599	-0.252	-0.2551	-1.7253	-0.0433	1.737	-1.2364	-0.2756	-0.6176	-0.2474	-1.7422	-0.9441	1.0537	0.398	-0.3225	1.1856	0.4741	1.1011	-1.0222	0.2333	-0.8041
TCGA-55-6968-01	1.29347	-1.859	0.2182	1.1096	0.775	-0.4612	0.0198	0.9113	0.0742	2.4091	1.8648	-0.2348	-0.6871	-0.3706	1.6784	0.54	1.499	2.2271	0.7616	-0.0491	-1.0286	2.1094	-0.6744	1.521	0.0034	-1.148	0.1158	0.2724	1.8228	0.4731	-1.4037
TCGA-55-6969-01	-0.2466	-0.9925	0.2545	0.459	0.6211	0.9632	0.5685	1.4017	-0.05	1.5515	0.9435	-0.1069	1.084	0.7541	0.5549	-0.0862	1.5979	-0.8741	0.552	-0.752	-0.0397	0.7099	-0.4605	1.3861	0.4791	-0.5503	0.2294	-1.3555	1.3487	-0.9273	-1.0031
TCGA-55-6970-01	0.531267	1.9207	0.0343	-0.1165	-0.2636	-0.4225	0.7375	-0.7479	-0.4338	1.996	1.3867	0.4054	-0.9128	1.1206	0.5424	1.0307	-0.3771	0.7608	-1.3951	0.3628	1.1558	-0.6753	-0.4754	-1.1216	0.8434	-0.1468	2.3063	0.5435	-0.1705	-0.6038	-0.3324
TCGA-55-6971-01	-0.483067	1.7724	0.8493	-1.3471	-0.3783	1.1878	1.6151	-0.607	-0.8687	0.1418	0.0398	-1.0064	-0.1903	-0.3292	0.1584	-1.1563	0.1462	-0.5586	-0.9369	-0.0577	0.1672	-0.1464	-0.4597	0.5491	0.5618	0.0413	-0.3827	0.5078	0.0501	0.1889	0.1847
TCGA-55-6972-01	0.9111	1.7265	0.1088	2.7379	-0.9469	-1.7181	-2.8263	-0.1896	-2.8252	1.0086	-0.5812	2.1987	0.1799	1.1471	-0.7286	0.0643	0.7145	-3.356	-0.3096	-1.6374	-1.6331	-0.0339	0.163	1.3371	1.0992	0.1157	-0.2315	-3.1355	-0.1124	-0.002	-1.1818
TCGA-55-6975-01	1.20873	-1.593	-0.8128	-1.3384	0.966	0.7491	0.002	-0.0421	0.5203	0.194	-0.8115	0.4526	1.0761	0.2885	0.9743	0.441	1.2728	0.4874	-0.8884	0.7308	1.7607	1.5872	1.0169	0.4488	0.0569	1.8425	0.4894	1.9803	1.1399	0.6527	-1.0495
TCGA-55-6978-01	-0.379783	-0.8208	1.0464	-0.9812	1.8075	1.152	0.6397	0.5025	-0.1979	-0.4639	1.5609	-1.2132	1.5371	-0.7775	0.8106	1.5103	0.6744	0.8073	-0.2099	1.6606	0.8939	-0.8656	1.0565	0.3045	0.9188	0.7856	1.1465	1.4243	1.079	0.6187	-0.3444
TCGA-55-6979-01	-0.532583	-0.216	0.2906	-0.9463	0.3847	0.3265	0.644	-0.1726	0.8055	-0.431	1.2067	-0.5534	-0.2318	-1.4893	0.7634	0.1089	0.3791	0.3925	0.2527	0.7749	-0.0978	-0.5248	0.566	-0.328	0.2197	-0.6807	-0.192	-0.8249	0.2727	-0.4617	-0.1896
TCGA-55-6980-01	-0.593833	-1.4656	-0.9956	0.6813	0.951	0.5175	0.9009	-0.5344	-0.0293	-0.0051	0.9388	-0.5387	1.7945	-0.9587	-1.4426	-0.5362	-0.8118	0.882	-1.4747	-1.0148	0.0306	0.0715	-0.1599	-1.252	-0.3978	0.1031	-0.5757	-0.033	-0.5723	-1.7315	0.5696
TCGA-55-6981-01	-0.369733	-0.2481	-0.189	0.0126	0.9434	-0.4519	-0.7846	-0.4331	-1.1334	0.0326	-0.3725	-1.7917	-0.6701	-0.9623	0.1111	0.344	-0.5939	0.8422	0.3317	0.5209	0.4111	-0.9527	-0.8383	-0.1621	-1.0019	-1.4022	0.4267	-0.8144	-0.6893	-2.8194	0.5866
TCGA-55-6982-01	0.180717	0.2001	0.0036	-0.2284	1.0105	0.8226	0.8588	0.2767	0.2144	0.4996	0.0921	-0.9185	1.3498	0.5818	0.1707	0.4828	-0.491	0.4003	0.4253	1.2339	-0.0286	-0.0273	0.2591	0.3811	-0.4645	-0.0011	0.0557	0.8856	-0.798	-0.5916	-0.4515
TCGA-55-6983-01	-0.241933	1.3723	-0.1729	-0.1788	0.2639	0.2995	-0.1119	1.4825	-0.4072	0.4667	0.0735	0.2956	-0.0274	0.5442	-0.7841	-1.4711	-0.5596	0.062	-1.1577	-1.1412	-0.1642	-0.4303	-0.5778	0.1605	-0.213	-0.5806	-0.7568	-0.0754	-0.0177	-0.8379	-0.9161
TCGA-55-6984-01	0.20875	0.9195	-0.1582	-1.9409	-0.9824	-0.8268	-1.3557	0.1386	-0.2785	2.2228	0.2982	0.4755	-1.0014	1.2036	0.2228	1.8316	1.2306	-0.7566	0.0383	-1.3876	-0.807	-0.3695	-0.6739	-1.4867	-0.7495	-1.1398	0.9641	1.0972	-0.4668	-2.3152	2.0304
TCGA-55-6985-01	-0.4385	-0.2029	0.9701	-0.5849	0.4531	0.4862	0.7124	1.1248	0.2955	-0.497	-0.4892	-0.3386	0.2124	-1.5513	-0.0703	-0.2075	0.6659	0.4919	0.1501	-0.542	0.5476	0.9999	0.008	-0.1693	-0.5227	-0.0562	-0.0523	-0.4092	-0.0559	-1.2171	1.57
TCGA-55-6986-01	-0.643617	1.2372	-0.0842	-0.4557	0.2296	-1.4875	0.0598	0.3282	-0.8679	-0.8337	0.2614	0.3597	-0.6421	0.4236	-1.1939	-0.511	0.1236	0.056	-0.4729	0.0358	-0.0349	-1.0233	0.0167	-0.7356	0.2207	-1.7877	1.0477	0.891	-0.9729	-1.6765	-0.2373
TCGA-55-6987-01	0.171183	1.2525	-0.2654	2.1024	0.3867	1.9906	0.6562	0.9427	-0.8585	1.2836	0.2202	-0.0705	-1.3434	0.909	0.337	0.2532	1.8052	0.6077	-0.5179	-0.4113	-0.0212	0.5332	0.0032	-0.204	0.4542	1.3498	0.7583	-0.4136	0.4263	0.4679	0.1175
TCGA-55-7281-01	-1.14212	0.0944	0.0754	0.4135	0.6232	-0.0712	0.4817	1.7068	0.1357	-0.6836	-0.1826	0.0056	0.3411	-2.0071	-0.5338	0.0265	-1.2243	-1.0483	-0.2082	-0.5953	0.1116	-0.8421	-0.4258	-0.9111	-1.3777	1.1123	-1.045	-0.3168	-0.8404	-1.721	0.6513
TCGA-55-7283-01	-0.943683	0.431	-0.0131	-0.3093	-1.2046	-0.9536	0.051	0.9231	0.4625	0.6138	-0.2194	0.0839	-1.0978	-1.4909	-0.5572	0.7284	0.5462	-0.6986	-0.2074	0.3305	-0.2645	-1.1415	-0.225	-2.2008	1.147	0.0295	1.1615	-0.3758	-0.969	-0.7315	-0.9289
TCGA-55-7284-01	-0.20165	0.5055	0.4382	-1.1328	-1.2155	-0.3977	0.943	-1.7565	-0.0132	1.0311	-1.8665	-0.3761	0.0571	0.9414	-1.4822	0.0438	0.558	-0.7138	-0.9777	1.3784	-0.382	1.1586	-0.3026	-1.4556	1.0684	0.3898	-0.1808	1.1796	-0.9844	0.5885	0.5338
TCGA-55-7570-01	1.95533	-1.6911	0.3426	0.4196	1.3303	-0.7938	-1.2327	1.5127	3.4428	1.8208	1.2654	-0.0701	2.5125	0.0273	1.4325	1.0488	1.7124	-2.2349	2.1843	-0.8413	0.3622	2.3731	1.7861	1.8807	2.0396	-0.949	0.5391	0.9353	1.3711	0.0261	-1.3844
TCGA-55-7573-01	-0.683333	0.3811	0.9669	0.6396	-0.2359	0.2574	-0.4103	0.3077	0.3372	0.1578	-1.0106	-0.865	0.6397	-0.5285	-1.25	-1.1089	-1.466	-0.0346	-1.6578	-0.079	-0.3355	0.2942	-1.1854	-0.6707	0.3767	-1.1042	-0.1191	1.0507	-1.1254	0.029	-0.0608
TCGA-55-7574-01	-0.815467	0.4828	-0.397	-0.3144	-0.0532	0.9788	0.188	0.269	-0.1183	0.6098	-0.4727	-0.1797	-0.1313	-0.7417	-0.1635	-1.1183	-0.3498	0.9269	-1.0532	0.1049	1.3991	-0.6814	-0.3158	-1.3086	0.4766	-0.0806	-0.3427	-0.144	-0.1358	0.2472	-0.0936
TCGA-55-7576-01	-0.383333	-1.1929	0.3215	0.1088	0.9549	-0.5489	-0.0332	0.3228	-1.1984	1.2304	-0.2937	-0.6275	0.7549	-0.7259	0.6414	0.2386	1.0339	1.4854	-0.0116	0.3142	0.8218	-0.3275	0.894	0.3003	-0.1135	-0.4366	0.0912	0.839	0.7488	1.3866	-1.5511
TCGA-55-7724-01	-0.15745	0.0485	0.6894	0.7864	0.1911	0.5819	0.765	-0.4149	-0.0885	1.3654	0.272	-0.7935	-0.3015	-1.5487	-0.0386	-1.9879	-0.5575	0.412	-1.7632	0.9492	-0.8148	-1.485	0.7968	0.9883	0.8222	0.0908	-0.9785	1.436	0.5648	-0.2271	-1.8971
TCGA-55-7725-01	-0.983967	1.8696	0.0267	1.1511	-1.2167	-0.2765	0.2622	-0.036	-1.4061	1.0745	-0.5927	-0.8884	-1.5343	-1.674	-1.1183	-2.7023	-0.3863	0.2383	-2.2838	0.0762	-3.2998	0.5798	0.7938	-1.5213	1.5459	-0.0645	0.052	0.5119	-0.031	1.267	-1.1274
TCGA-55-7726-01	-0.2917	-1.5983	2.202	-1.2776	0.1234	1.3802	-0.2627	-0.1816	2.1934	0.8649	-0.1505	-1.0027	0.6863	-2.2278	1.3264	0.0941	-0.4069	0.7232	1.3762	1.447	0.1965	-0.6224	0.6855	-0.8156	0.506	1.411	0.3559	1.4728	0.6327	0.1099	0.6086
TCGA-55-7727-01	-0.139633	0.4999	1.8662	1.2557	-0.665	0.0142	-0.9392	-0.3816	-0.6226	0.4088	-1.0859	-2.8727	-1.6159	-0.1975	0.8501	-2.0574	-0.9744	-1.0795	-0.8953	1.0995	-1.3192	0.476	1.5064	-1.314	1.1956	0.5628	0.3725	0.2589	0.1674	0.3419	-1.5458
TCGA-55-7728-01	-0.49455	-0.495	-1.4899	-1.0223	-1.6234	-0.9518	1.8371	-0.9043	-0.015	-1.6813	0.0583	0.7794	-2.0595	0.6877	-0.1401	-0.0185	0.1155	-0.9214	-0.7169	-0.3748	-1.7061	1.0268	-1.1777	-2.0786	0.4286	0.0461	-1.5114	-0.8813	-1.2448	0.5674	2.1112
TCGA-55-7815-01	-0.05955	1.5506	-0.2381	0.577	0.9116	1.0338	-0.3884	-0.3327	0.3294	0.4938	-0.6426	-2.5951	0.3663	0.8266	-0.0066	-3.4753	-2.707	-0.5774	-1.861	1.4164	-1.4751	-0.5552	-0.2714	0.8536	0.6417	-0.6942	0.3785	0.9436	0.3926	1.2659	-1.6709
TCGA-55-7903-01	-0.528017	-0.1229	-0.293	-0.2199	0.0562	-0.464	-0.3594	1.5686	-1.4425	0.2874	0.8796	-0.7556	-0.9364	-0.4626	0.6931	0.0876	-0.1648	0.1427	0.4648	-0.4018	0.2689	-0.5583	-0.296	-1.7133	0.3107	-0.2392	1.4756	-0.8479	0.2678	1.2601	-0.5372
TCGA-55-7907-01	-0.479833	-0.3039	1.048	-1.7039	0.0268	0.2594	0.3423	-1.0531	-0.0739	0.0046	0.2409	-0.1688	-0.0059	1.0231	0.1463	-0.2765	-0.3183	-0.8858	0.5931	1.2885	0.257	-0.4642	-0.0123	0.4711	0.2593	-0.272	-1.405	1.9829	-0.3923	0.3968	-0.144
TCGA-55-7910-01	-0.334733	1.1848	0.5093	1.0452	-0.971	-0.4716	-0.2412	1.0785	-2.2612	-0.5822	0.3192	0.619	-1.1552	-0.6697	1.2781	-0.4804	-0.0986	-0.7858	0.8456	-0.642	0.1399	1.0267	-0.5264	0.5145	-0.4748	-0.3835	0.2199	0.2704	0.2418	2.5682	0.1353
TCGA-55-7911-01	-0.511433	-0.6907	-0.1404	-1.1963	-1.0152	0.0087	-0.2349	0.8708	-0.5094	-0.9268	-0.3549	-0.6103	-2.1779	0.6	0.8078	-0.5331	-1.8858	0.4891	-0.6979	0.7963	0.7503	-1.485	-0.1151	-0.1371	0.2877	-0.2034	-0.194	0.0545	0.6206	0.45	0.017
TCGA-55-7913-01	-0.442767	0.3889	1.1473	0.4138	-1.4997	-1.1751	-0.8124	0.584	-0.2015	1.3172	0.9092	0.232	-1.1501	0.6627	1.0843	3.0838	0.1081	-1.6694	0.7143	0.391	-0.8357	0.0122	-0.0029	0.7844	0.9422	0.6915	-0.4844	-0.3833	0.8318	-0.2257	-0.0844
TCGA-55-7914-01	-0.667867	2.1535	0.9141	1.3408	-0.4604	-0.3413	-1.5817	-0.5854	-0.687	0.3131	0.0557	0.2191	0.2479	-1.1264	-0.0068	-0.4226	1.3194	0.9031	-0.4241	-0.178	-1.5996	-1.1424	0.401	-1.468	4.9652	0.2359	1.5998	-0.704	-0.5031	-0.1684	0.7049
TCGA-55-7994-01	0.12605	1.1928	0.6823	-0.0163	1.9805	0.1887	0.4069	-1.646	0.3817	-0.3433	-0.8345	-0.8082	-1.2657	1.0024	0.8822	1.176	-1.6972	-1.5211	-0.0143	1.7494	-0.1825	-1.0704	0.469	0.7104	-0.4851	1.0805	0.2367	0.7578	0.3087	1.4846	0.1046
TCGA-55-7995-01	1.7392	-0.9644	0.8971	0.0924	0.7291	1.3655	0.0471	0.7821	2.2158	2.3994	1.8536	0.5189	0.4637	1.7807	0.7646	0.5582	-0.5366	0.1305	0.5864	-0.8281	1.061	2.7792	1.1377	1.5477	-0.5871	0.5468	0.4805	0.3034	0.7905	-0.073	-0.4868
TCGA-55-8085-01	1.02955	1.1855	-1.413	0.7761	0.1	1.1735	0.3248	-0.4635	-0.287	0.8366	2.1063	1.1293	1.378	1.0593	0.6782	0.6369	0.3156	-0.8912	0.6251	0.6784	0.2964	0.1495	-0.3467	1.8264	0.1061	-0.0477	1.6237	-0.6127	1.1852	0.6484	-0.1174
TCGA-55-8087-01	-1.17723	0.1738	0.3555	1.1413	-1.1497	-0.6431	-0.9134	-0.0397	1.6102	0.532	-0.9503	-0.2438	0.7943	-1.9687	-2.0934	-1.2734	-1.4787	-1.2936	-1.4726	0.5774	0.2127	0.0621	0.3262	-0.9215	0.3689	-0.4171	-1.1502	-0.0863	-1.2128	-0.609	0.8454
TCGA-55-8089-01	1.03103	-0.093	-0.2277	-0.9944	0.1502	1.5334	0.8497	-0.7707	-0.3354	1.2319	-0.0964	-1.3896	-0.7124	-0.3129	0.8052	1.208	-0.3121	0.4964	0.2984	1.0737	-0.0007	-0.657	0.8083	0.7978	0.4088	0.0907	-0.3657	2.8892	0.8943	0.0205	-0.9245
TCGA-55-8090-01	-0.598317	0.3641	-0.4373	-1.7898	-0.3102	-0.2064	0.2866	1.1509	0.4909	-0.2544	0.9328	0.6451	0.1131	-1.4688	0.3805	-0.7399	-0.1636	-1.0169	-0.6553	0.2076	0.7347	-0.5973	0.1043	-0.8639	-0.3753	0.6908	0.2164	1.6216	-0.1101	-0.2921	1.6779
TCGA-55-8091-01	0.14925	0.8845	0.5633	-0.2121	1.163	1.5019	1.2379	-0.0495	1.1088	-0.7053	0.3484	-1.0504	1.5441	0.8474	-0.8468	-1.7936	-1.431	0.6926	-0.6473	0.4209	0.2826	0.012	0.9702	-0.1781	0.1104	-0.4941	-1.2676	-0.0925	-0.3887	0.3965	1.1991
TCGA-55-8092-01	-0.758717	0.5176	-0.0028	0.16	-0.6666	1.0956	-0.6492	-1.0523	-0.892	0.2286	-0.0185	0.3966	1.1964	0.5987	0.0023	-0.3303	-0.0214	1.0159	-0.4144	-0.534	-1.104	0.4137	-1.867	-1.6802	0.3774	-1.2752	0.3815	-0.0573	-0.1828	0.0818	0.3228
TCGA-55-8094-01	-0.1091	-0.319	-0.0337	-0.1667	-0.2734	-2.4106	-1.9315	0.8065	-2.8252	1.6467	-0.1064	0.5388	-2.5639	1.5	0.5509	0.0963	0.8983	-2.7839	-1.2471	-0.601	-2.0067	0.5961	-1.2613	0.6855	-0.9282	-0.3875	-0.4495	-1.1904	1.298	0.5356	-0.1659
TCGA-55-8096-01	-0.803367	-1.1207	-0.0868	-0.9167	0.4525	0.3266	1.2048	-0.7423	0.1197	0.1787	0.0719	-0.7265	1.005	-0.2901	-0.3472	-1.1163	-0.2471	0.8403	-0.6003	1.021	0.1094	-0.4273	-0.7844	-0.2999	0.5635	-0.3305	-1.5259	0.1354	-0.2533	-0.2963	0.2771
TCGA-55-8097-01	-1.16997	0.0899	-0.7596	-0.143	-0.8157	-0.1909	-1.2967	0.8517	1.4889	-1.1364	-1.6858	0.067	0.3653	-0.2064	-1.3842	-0.2111	-0.9764	-0.3514	-0.0326	-0.6809	-0.246	-0.4501	-0.1569	-0.8757	0.1779	-0.4475	-0.6739	-0.5444	-1.5796	0.2712	-0.0545
TCGA-55-8203-01	-0.534183	1.6171	0.2946	-0.28	-0.8629	0.3609	-1.1741	0.9075	0.0203	1.2838	-0.2877	0.3635	-0.1935	-0.347	-0.1555	-0.4075	0.0123	-1.2493	-0.963	-2.074	-0.3761	-0.5502	-0.3853	0.0708	-0.3559	1.9732	0.8552	-0.6114	0.8937	0.5238	0.6372
TCGA-55-8204-01	-0.0703333	-0.2743	1.145	-1.572	0.3486	0.6202	-0.7796	0.6743	1.0978	-0.6154	0.208	0.0639	-0.4582	-0.3831	0.6773	0.6829	0.1678	1.3595	-0.1064	0.6618	0.0404	0.27	0.1378	1.4972	-0.401	-0.2632	0.5612	1.1956	1.0262	-0.8475	1.2367
TCGA-55-8205-01	-0.40415	0.1687	0.8131	-0.5494	1.5536	0.2547	1.3191	-0.1746	-0.6372	-0.9609	0.247	0.1038	-1.1373	-0.0986	1.1655	2.0687	-1.2963	1.776	-0.181	0.9563	-0.3112	-0.9208	0.8702	0.4586	1.5005	0.5182	1.2178	0.4164	1.5413	-0.0245	-0.0827
TCGA-55-8206-01	-0.7232	0.8948	-0.6306	0.2639	-0.6617	-0.1746	0.7748	-0.6535	1.542	-0.625	-1.8362	-0.5091	0.1571	-0.1163	-1.5285	-1.9188	-1.5189	0.8304	2.5885	-0.0631	-1.1162	-0.7184	-0.111	-1.3802	0.8231	-1.4951	-0.7229	-0.554	-0.1427	0.147	0.3661
TCGA-55-8207-01	-1.05855	0.7936	0.5646	0.0905	0.2377	0.4304	1.7079	0.2181	0.5668	1.2034	-0.8272	-0.0046	1.0219	-1.7887	-1.8173	-1.6364	-0.4908	0.6433	-0.5531	0.0858	1.0228	-0.862	-0.2402	-1.3276	0.0657	0.6998	0.4201	-0.9263	-0.453	-0.8567	0.7572
TCGA-55-8208-01	1.00635	-0.0394	1.0755	-0.8142	0.7413	1.3529	1.2598	-0.0966	0.3313	0.3125	-0.2781	-0.5553	0.1613	0.1047	0.7105	-0.3101	0.0836	0.3213	-0.4991	0.0575	0.6339	0.8286	-0.373	0.5637	-0.0123	-0.0388	-0.5305	-0.5075	-0.1778	0.3972	0.6596
TCGA-55-8299-01	-0.458117	-0.1833	-0.189	-0.9045	0.6885	1.63	0.4615	-0.3341	-0.0819	-0.4178	0.4556	-1.2743	-0.0064	-1.0126	0.2438	-0.533	0.5981	0.4933	-0.8037	0.6394	0.7068	0.6718	0.0706	-0.9637	0.4408	-1.4327	-0.6248	0.6262	-0.4349	-0.1178	0.6523
TCGA-55-8301-01	-0.5639	-0.0224	0.2032	0.1377	0.4711	1.1009	0.2601	0.1639	0.4808	0.8875	0.7118	-0.4226	0.4107	-0.1325	0.4902	-0.0661	0.5557	0.0826	0.1822	-2.3151	-0.3008	-0.0751	-0.6973	-0.1371	0.3907	0.2997	-0.0215	-0.4398	0.6636	0.0509	-0.8107
TCGA-55-8302-01	1.17947	0.032	-0.7743	-1.1894	0.8579	-0.4817	-0.2613	-0.3073	-1.2855	-1.7249	1.8627	-0.0204	0.2501	0.1644	0.8024	0.9477	0.3038	0.0042	0.6589	0.7164	0.7231	-1.1125	-0.4577	0.7346	-1.0196	0.3861	-1.5558	1.002	0.6067	0.7488	1.0326
TCGA-55-8505-01	1.53745	0.333	-0.0112	-1.0797	0.5227	0.5717	-0.3979	-0.8822	2.1177	-0.4094	1.653	1.4426	1.4157	1.7108	1.0679	0.0533	0.4664	1.0401	0.5545	0.5742	1.6702	1.6183	-0.7971	0.6669	-1.2207	-0.0119	0.1859	1.3203	-0.464	0.3838	0.9146
TCGA-55-8506-01	-0.8941	1.0706	0.7204	0.2288	0.2772	-0.7049	0.4202	0.808	-0.9455	-0.8843	0.0471	-0.5117	-0.7687	0.3844	0.187	-1.0225	0.0826	-1.2503	2.5431	-2.0902	1.3054	-0.6488	-0.9982	-0.186	-0.6674	1.0945	-1.2481	-0.7534	-0.1909	-0.6334	0.9825
TCGA-55-8507-01	-0.610367	1.2112	0.1929	-0.1745	-0.7943	-0.3458	-0.0491	0.4391	-1.4774	-0.2087	-0.7634	0.7646	-1.5158	-0.6156	0.7882	0.8466	1.0139	-0.9645	0.38	-1.3549	0.6925	-0.0707	-0.6252	0.5289	-0.086	-0.2027	0.7069	-0.956	0.7936	1.4714	0.3024
TCGA-55-8508-01	-0.641683	1.088	-0.7684	1.2835	-0.9407	0.5206	-0.4874	-0.0386	-0.3056	0.7631	0.2803	0.1024	0.0092	-0.3001	0.2621	-0.1657	1.1596	-0.9891	-0.3274	-0.9557	0.6718	-0.39	-1.5347	0.1687	-1.1174	-0.6626	0.2152	-0.7687	-0.4294	-1.3407	1.5792
TCGA-55-8510-01	0.7824	-0.4352	0.0638	-0.5894	1.1817	0.6834	0.4959	-0.552	-0.3312	-0.1128	-0.444	0.2001	0.925	0.0525	0.4378	0.5567	1.0464	-0.8434	0.0604	0.2313	0.71	-0.4387	-0.2801	-0.59	-0.0351	0.1642	-1.1522	-0.1722	-0.504	-0.3136	0.824
TCGA-55-8511-01	-0.379083	0.6353	0.1584	-0.5801	-0.5662	0.5343	0.7805	0.1993	-1.3829	-0.267	-1.0462	-1.1713	1.3148	-0.6239	0.5263	1.1999	1.8901	-0.5422	0.3786	0.8775	0.9143	-0.8635	-0.15	-1.0955	-0.5526	0.8273	0.5186	-0.2926	0.8872	0.0285	1.6529
TCGA-55-8512-01	0.682433	0.6372	0.9836	0.5112	-1.2574	-0.6272	1.2699	-0.7636	0.4877	-1.2658	-1.1925	1.0413	-1.0508	0.4337	-2.093	-0.8164	-0.4038	-0.3013	-0.1096	-1.0569	-0.254	1.4992	-1.0068	0.5022	0.126	-1.2773	-1.196	0.0299	-0.4799	0.0033	1.4146
TCGA-55-8513-01	-0.319967	0.416	0.641	-0.9087	-1.0964	0.5144	0.8232	-1.0955	0.3563	-0.5445	-1.2039	-0.2005	-1.4985	1.184	-1.4028	-1.2978	-1.2412	-0.2212	-1.3865	-0.793	-0.67	1.8085	-1.0281	-0.3128	0.3734	-0.7095	-1.5302	0.2403	-1.4237	-0.0523	0.4187
TCGA-55-8514-01	-0.93955	-0.0903	-1.9191	-0.4935	-1.5306	-1.3682	0.4612	0.0102	-1.3556	-2.3041	-0.3841	-0.2324	-1.1234	-0.8964	-1.8182	0.0882	-1.1353	-2.2674	0.5238	-0.7597	-0.7969	0.6576	-2.0146	-2.7418	-1.5035	-1.3797	-0.8356	-0.1953	-1.8319	-1.4481	1.3208
TCGA-55-8614-01	-0.844617	-0.5247	0.1177	-0.4767	0.4307	0.2301	0.2079	-0.3258	0.7606	-0.0445	-0.0723	-0.5401	0.1835	-1.4026	0.5615	0.406	-0.2407	0.9353	1.0065	0.6315	0.8099	-0.2835	1.4636	1.5258	-0.6548	-0.5258	-0.444	-0.7354	0.6992	-1.2509	1.6379
TCGA-55-8615-01	-0.447683	0.7463	-0.869	-1.5187	-0.8418	-1.1279	-0.9842	0.6146	-1.3105	-0.0918	0.4222	0.7273	-0.1738	0.6032	-0.0464	0.4999	-0.1537	-0.0544	-0.5188	-1.2598	0.0782	-0.0788	-0.745	0.0883	-0.9798	0.0621	0.3071	-1.1153	-0.7862	0.6809	0.0712
TCGA-55-8616-01	-0.741867	-0.0833	-0.8267	-0.8544	-0.541	-0.5781	-0.5629	0.126	-0.946	-0.7294	-0.5932	-0.0931	0.108	-1.3309	-0.8	0.7513	0.044	1.0012	-0.2018	0.6639	0.017	-0.0911	-1.4895	-0.9617	-0.2168	0.2743	-0.432	0.0763	-0.335	-0.1193	-1.0406
TCGA-55-8619-01	-0.588167	0.4059	0.3541	-1.3286	-0.8433	0.3361	1.3256	-1.3446	0.4448	0.5965	-0.2064	-0.2963	-0.3432	0.102	-0.7465	-0.3773	0.7221	0.3623	-0.6409	0.1054	-0.0702	-0.332	-0.8899	-1.3453	0.7805	-0.2263	-1.3545	0.9396	-1.2339	-0.9927	1.408
TCGA-55-8620-01	1.4496	-1.6048	-0.1751	-1.6009	-0.1855	-1.3512	0.4068	2.4308	1.6892	-0.3621	2.2943	-0.2974	-1.4556	0.9323	1.5171	0.4192	0.618	2.2104	0.4562	-1.2917	-2.1717	1.6996	-1.2446	1.9933	-1.2455	-1.057	-0.2636	-0.102	0.4517	0.6038	-1.3513
TCGA-55-8621-01	-0.322083	0.1634	0.757	-0.7996	-0.6077	0.0976	1.4451	-0.758	0.1736	0.1033	-0.5201	-0.2643	0.1982	-0.4992	-0.8568	-0.8143	-0.6204	0.4816	-1.0878	0.5431	-0.0533	0.0784	-0.7931	-0.1778	0.6965	-0.0688	-2.0434	0.4931	-0.3753	-0.0985	-0.6001
TCGA-55-A48X-01	-0.787867	-0.2537	0.4044	-0.2195	0.2712	0.436	-0.2795	-0.4497	0.165	0.2848	-0.6571	0.0382	0.2077	-0.446	-0.208	0.2585	-0.3288	0.5051	0.0587	-0.7315	0.4254	-0.4397	-0.4841	-0.2474	-0.5009	-0.5601	-0.2035	-0.3841	-0.2615	-1.1262	-0.0382
TCGA-55-A48Y-01	0.837067	1.5565	0.0156	0.0615	-0.0279	1.5622	-0.552	0.5247	-0.4843	0.9103	0.264	1.7603	0.0823	1.4666	-0.087	0.098	-0.4506	0.427	-1.2256	-0.3273	1.5555	1.5727	0.2011	0.9668	-0.4349	-0.5606	1.3183	0.8985	0.0133	-0.6565	-1.0118
TCGA-55-A48Z-01	-0.8809	-0.7221	0.1982	-1.1614	0.7997	0.3614	-0.371	0.5773	-0.5265	-0.5889	1.7342	-1.5738	0.7297	-1.0098	0.8193	-1.1478	-0.1501	-0.1089	0.3529	0.0007	-0.0315	-0.4499	-0.3907	-0.2606	-0.0311	0.4187	-0.7103	-0.9187	0.8113	0.2455	-0.0211
TCGA-55-A490-01	-1.41847	-0.7312	0.4948	-0.5512	-1.4499	-0.3156	1.2192	1.5578	-1.0477	2.1031	0.2175	0.2038	0.8114	-0.3116	1.0876	0.368	-0.3235	-0.3778	0.7425	-0.8619	0.9504	-0.3234	-1.3424	0.1721	0.0295	-0.2663	-0.6604	-1.4076	-0.9258	1.3387	-0.4466
TCGA-55-A491-01	-0.501733	-2.1357	0.0683	-1.3099	0.6536	-0.3369	-0.0125	1.3258	-1.4923	0.2905	2.2221	0.5326	-0.1823	0.9856	0.1606	0.8552	0.5405	0.0872	0.2075	0.2494	0.5463	-1.1259	-1.1752	0.2962	-1.1137	-0.1476	0.3915	-1.5282	-0.5864	0.5769	-0.3627
TCGA-55-A492-01	1.27388	0.9167	-3.2746	1.0697	-1.1468	-0.3996	-1.5158	-1.5847	-0.7075	-0.6684	-0.0836	2.852	0.0455	1.5604	-1.5029	-0.213	-1.1845	-3.1387	0.495	-1.2021	-0.1899	2.4862	-0.7682	-0.237	-0.1471	-1.0235	-1.7139	-1.5612	-0.803	-1.4158	0.1249
TCGA-55-A493-01	-0.252467	0.1556	-0.0908	-1.0839	1.3261	0.3246	-0.4681	-0.3328	-0.6099	-0.0216	1.9469	-4.2421	-0.0966	-0.5242	1.5657	1.4887	0.0322	-0.5466	4.2616	0.7131	0.5892	-0.4447	1.1826	0.5538	-1.5385	1.1542	-0.035	0.2516	-0.1293	0.5336	2.0874
TCGA-55-A494-01	-0.693217	0.8977	-2.2672	-0.5983	-2.2582	-2.6649	-2.6095	-0.9993	1.2875	0.0897	-0.4199	0.0331	-1.1013	-0.6899	0.4724	0.3326	-0.4073	-0.4987	0.0452	0.337	0.7089	-0.2914	-0.5877	0.0209	-0.73	0.8238	0.6847	-0.0175	-2.322	1.2802	0.164
TCGA-55-A4DF-01	0.811867	-1.14	-1.3615	1.4793	0.3601	0.6881	-0.0984	-0.1827	-1.5828	1.8043	3.2953	0.1846	-1.4745	-0.153	1.2999	0.201	1.5423	-0.5958	0.5855	-1.1453	-1.2595	0.7967	-0.2378	2.0331	-0.2348	0.3192	0.571	-0.2666	1.3874	1.7834	1.3264
TCGA-55-A4DG-01	-0.821617	-0.2673	0.0591	1.603	1.1448	-0.6992	-0.2314	-1.4401	-0.5426	-0.0848	-1.7429	-0.5203	0.0323	0.28	-1.2617	-1.2413	0.8988	-0.9359	-0.8278	0.6141	-0.5142	-0.3936	-0.4623	-1.8835	-0.228	2.1205	-0.3635	-1.2174	-0.5351	-0.6071	0.0106
TCGA-55-A57B-01	-0.560733	-0.8869	0.2791	-0.8486	0.6258	-0.2055	0.6652	-0.4876	1.3666	-0.7519	-1.453	-3.4163	0.4119	0.0528	-0.9683	-1.7955	-1.2767	0.7904	-0.705	0.5407	0.2519	-0.0863	0.1751	-0.9235	0.0741	0.1503	-1.7543	1.0496	-0.7643	-0.708	1.1646
TCGA-62-8394-01	-0.742633	-0.8087	-0.6253	1.4187	0.3576	-1.0488	-0.2387	-0.2288	-0.9045	-0.5242	0.745	-0.1701	-0.7632	0.2042	0.9595	-0.2013	0.0354	0.882	0.4806	0.1398	0.1245	-0.3322	0.2027	0.7018	-1.7347	0.4238	-0.5339	-0.6992	0.5222	0.3217	1.441
TCGA-62-8395-01	-0.0217	1.8345	-0.8658	0.6127	-0.5124	-0.5793	-0.7002	0.308	0.9915	-1.291	-0.9623	0.4249	0.2505	1.0695	-1.0255	-1.4242	-0.0682	0.395	-0.6216	-0.7303	0.8239	-0.7752	-1.0595	-0.0617	0.4709	0.0353	-0.5744	-0.0976	-1.4128	-0.9237	-1.0942
TCGA-62-8397-01	-0.986117	0.8401	-2.7355	0.2285	-1.759	-1.1271	-1.1175	-1.2988	-0.3839	-0.9679	0.3742	0.9286	0.4913	0.7654	-1.3658	-1.168	-1.0451	0.5427	-0.9028	-2.4359	-1.0797	-0.7241	-0.3318	-2.1976	3.8927	-2.1578	-0.6736	-2.3772	-1.4183	-0.0562	0.0001
TCGA-62-8398-01	1.2866	-0.0837	-0.9483	-1.7111	-0.572	0.2431	-0.6707	-1.0678	-0.0041	-1.2446	1.9873	0.692	1.4744	0.7915	0.8738	1.9498	-0.716	-0.63	0.0979	-0.0974	1.6586	1.9802	-0.8615	0.4814	-1.4748	-0.8102	1.4981	1.0202	0.152	-0.1518	0.1993
TCGA-62-8399-01	-1.03778	0.239	0.2583	-0.072	0.9336	-0.7144	0.898	-1.6178	-0.7451	1.2529	0.6432	-0.0476	-0.61	-1.8567	0.1917	0.6468	0.0561	-0.6204	0.6675	0.1789	1.6122	-0.4837	-0.4999	-0.179	0.5444	-0.8289	0.9551	0.9506	0.0869	-0.4562	1.2546
TCGA-62-8402-01	-0.5412	-1.6692	0.2695	-0.5473	-1.665	-1.4913	-0.5528	0.4325	1.4687	-1.5927	-0.7684	0.2493	-0.6838	0.7258	1.1398	0.9586	0.0456	-0.6522	0.3801	-0.9647	-1.0261	-0.4349	0.1375	0.9969	-2.0326	-0.9776	0.8188	0.1554	0.1401	0.5559	1.0227
TCGA-62-A46O-01	0.90845	-1.7195	1.0804	0.1741	-0.6975	-2.9305	-0.9385	0.311	0.0854	0.9343	0.6325	0.3507	-1.3524	1.5329	1.7475	0.5195	0.7838	0.1049	-1.7601	2.1653	0.0494	2.4282	0.7156	1.3874	0.9053	2.7658	1.4654	2.7916	2.308	2.4945	0.0461
TCGA-62-A46P-01	-0.71805	1.2611	-2.5491	0.3988	-1.4024	-1.2208	-1.4574	-0.2711	-1.1487	-2.0075	-0.2475	1.579	-2.0538	-0.9441	-1.1605	-0.9704	-0.3499	-2.3125	1.0387	-1.6214	-1.3673	0.82	-0.6117	-0.5301	-1.2478	-1.9811	-1.2431	-1.3686	-0.837	-0.4237	-0.2811
TCGA-62-A46R-01	-0.619367	0.1373	-1.5018	1.1145	-0.9399	-0.587	-0.4538	-0.7453	0.6002	0.2816	-1.6156	-3.7379	0.1153	-1.3117	0.1342	-1.2434	-0.2083	-1.5005	0.2682	0.4352	-1.3346	-0.0437	0.8484	-0.9913	0.2881	1.4774	-0.2412	-0.5666	0.1859	-0.1579	-0.7267
TCGA-62-A46S-01	-0.488917	1.5769	-1.1878	-0.0027	-1.7526	-0.8398	0.0246	-1.462	-0.0605	-0.6946	-0.8498	0.3969	-0.3003	1.3637	-1.4108	-1.0591	-0.1375	-1.2006	1.0093	0.635	-0.6682	-1.1759	-0.6938	0.2559	0.531	-0.7689	-0.1327	0.1647	-1.0024	0.3836	-0.5525
TCGA-62-A46U-01	0.176667	1.388	1.1147	-0.4765	-0.3573	0.0344	0.6786	-0.288	-0.3448	-0.8328	0.1712	-1.3355	-1.6793	0.997	0.4008	0.015	-1.1681	0.2917	-1.2419	-0.0603	-0.8319	-0.9779	-1.216	-1.3616	-0.834	0.5194	0.9966	0.4626	0.2006	0.807	-0.0454
TCGA-62-A46V-01	-0.817317	-0.2841	-0.4186	1.2716	0.7528	-0.4839	-0.4616	0.5915	-2.0405	-0.9628	0.7366	-0.2046	1.067	0.679	-0.1482	-1.0077	-0.1911	-1.1349	-0.8105	0.3133	0.0202	0.4557	-1.469	-0.9416	2.2197	-0.1406	1.0491	-1.1261	-0.3268	2.0556	0.8738
TCGA-62-A46Y-01	-0.718183	0.7239	-0.145	1.0658	0.4275	-0.5977	-0.083	0.3521	-0.1629	-1.2636	0.5667	0.1271	-1.7289	-0.4532	-0.1357	-0.6916	-1.2317	0.2748	-0.2378	-0.2621	-0.435	0.2746	0.3141	-0.6904	1.0434	-0.8178	0.5512	-0.2802	-0.1468	-2.0644	-0.0729
TCGA-62-A470-01	1.11818	1.0197	-1.7681	1.1599	-2.6135	-0.834	0.3589	0.0268	-0.2172	0.8739	-0.6848	0.7436	-1.8337	1.3121	0.1374	0.3761	-0.5531	-1.2902	-0.7827	-0.8907	-0.0375	1.6156	0.3229	0.8048	0.117	-0.1516	0.5297	-0.4751	-0.267	1.6922	0.7521
TCGA-62-A471-01	1.85528	-0.2155	-1.1028	-1.1494	-0.2856	0.0516	0.0067	0.5534	1.7606	0.3967	2.068	1.2128	-0.0509	1.8126	1.4689	1.1247	0.807	0.0039	0.9222	-1.4362	2.272	2.6518	1.0494	0.7379	-2.4612	0.0265	2.1467	-0.0477	-0.1475	2.1145	1.4064
TCGA-62-A472-01	-0.0451333	0.5287	0.395	-0.3445	0.0535	-0.4701	-0.3829	0.4822	-1.1765	0.0191	0.6941	-0.3618	-0.5934	0.5744	0.5315	-0.9399	-0.9363	-0.0026	-0.9078	0.1665	0.1	-0.3355	-0.0365	-0.5775	0.9303	1.2183	-0.204	-0.9749	1.1494	1.4904	0.0028
TCGA-64-1676-01	-0.0526167	-3.0472	0.062	0.9377	1.6296	0.3376	0.5898	-1.6996	-2.3722	-1.1594	-1.5427	0.9727	0.2955	-1.3087	0.23	0.5923	2.0255	-0.9741	1.9843	-0.2855	-2.9475	-0.3629	3.1429	-0.39	-0.8338	1.3724	-1.6379	-1.2713	0.9633	0.479	0.2239
TCGA-64-1677-01	-0.553783	-0.904	1.1463	0.8181	-1.078	-0.7819	-1.8658	1.4127	-1.2182	-1.0353	0.7497	1.2093	-1.8915	-0.7718	0.9471	1.0257	0.5355	-0.0259	1.5415	0.062	-1.2069	0.0934	1.2994	0.3075	-0.6675	0.0344	2.0582	-0.9535	1.9098	0.995	-0.6117
TCGA-64-1679-01	-0.774933	-1.2786	0.8379	-0.7645	1.6824	0.7574	0.6418	1.1304	-1.0394	-0.4231	1.2249	-1.3585	1.3319	-1.3109	0.1547	0.2886	-0.4775	-0.3939	0.011	0.7124	1.4371	-1.485	-0.5557	-0.396	-0.2613	0.2418	0.2487	1.0045	0.0839	-1.1077	-0.4571
TCGA-64-1680-01	-0.479867	0.8488	0.2786	-0.0708	0.1102	0.6381	-0.8471	-0.5176	-1.1531	-0.7398	-0.7044	0.1427	-0.6197	-0.1945	-0.9626	-1.1495	-0.5441	-0.1542	-0.3499	0.0659	-1.5252	-0.0464	1.9388	-0.9445	0.0514	-0.5938	0.4409	-0.9192	-0.6313	-1.1836	-0.4497
TCGA-64-1681-01	-0.390667	0.042	0.5025	1.2082	0.0588	0.3268	0.0877	0.849	1.0291	0.0752	-0.1588	-0.2181	0.7927	0.0003	-0.8795	-0.8568	-0.8124	0.282	0.1395	-0.2782	-0.7112	-0.0694	-0.301	0.1686	0.5857	0.867	-0.8047	-0.6275	0.1085	-0.1937	0.3717
TCGA-64-5774-01	-0.402	0.3469	0.3487	-0.4534	-1.1676	-1.0452	-1.7862	1.4607	0.1914	0.0902	1.4802	0.5617	-0.5694	-0.1951	1.0596	-0.1453	1.1995	-1.274	0.6391	-1.5517	-0.1179	-0.9266	0.2589	0.4115	-1.3183	1.4036	0.3209	-0.8212	1.5341	1.0149	0.9949
TCGA-64-5775-01	-1.04018	-1.2586	1.3113	-1.421	1.5643	-1.5266	0.2229	0.9391	0.4958	-0.3792	-0.689	-1.6594	-0.9899	-1.9065	0.9791	3.1084	-0.9656	3.0975	0.8676	3.7337	-2.9136	-1.485	1.9252	1.3357	0.918	0.1905	1.7372	1.4263	1.752	-1.0643	-2.839
TCGA-64-5778-01	-1.03097	-0.0719	0.4634	0.444	0.2834	-0.5098	-0.7578	-0.1492	-1.3318	-0.9667	0.5632	-0.9159	-1.2772	-1.6017	0.6259	-0.5374	-0.1545	-1.5229	-0.2588	-0.4891	-1.4756	-0.8832	-0.4791	0.4711	-2.29	0.0275	-0.1021	-0.7407	0.8544	-0.8392	-1.4924
TCGA-64-5779-01	-0.46455	-0.9629	-0.2437	-0.6656	-0.129	0.703	-1.4462	0.2606	-0.0091	1.7414	-0.8051	-0.3094	0.3548	-0.9056	0.9263	-0.535	1.1193	-0.0406	-0.4486	-1.0125	0.5014	-0.9796	0.5434	0.6856	0.4478	0.1302	0.8195	-0.7195	0.3069	0.9948	-1.2034
TCGA-64-5781-01	0.60745	-1.5799	-1.2009	0.2562	1.2401	1.0626	-0.9291	0.6775	-1.0277	0.5685	1.9644	1.7896	1.0607	0.235	0.3332	0.7559	0.8527	0.487	0.7621	0.279	0.0112	0.8813	0.4474	1.6626	-1.6881	0.1696	0.0756	0.6018	-0.0215	0.2904	0.7541
TCGA-64-5815-01	-0.7066	-0.5139	-0.1165	-1.6353	1.5801	1.2485	1.2547	0.4175	-0.098	0.6876	1.2798	-0.9435	0.6229	0.4135	-0.0522	-0.6871	-0.5045	1.0118	-0.3767	1.0335	1.8246	-1.485	0.0095	-0.7463	-0.2993	0.9967	-1.2584	0.7718	-1.1633	-0.5664	0.2908
TCGA-67-3770-01	-0.380283	-0.718	0.2935	2.3609	0.8617	-0.7412	1.1335	-2.8284	0.1058	-1.0206	-1.2655	0.4485	0.5625	0.8094	-1.5277	-1.0913	-1.0708	0.312	-1.3736	-0.6419	-2.7747	-1.485	1.2303	1.3539	-0.6103	-0.7842	-1.2444	-0.7843	-0.3075	-0.5133	-0.2284
TCGA-67-3771-01	1.59613	-0.0841	1.6279	0.2	0.3643	0.0589	0.5992	-1.6443	2.315	1.4903	0.0666	1.7655	1.9262	-0.2168	0.3336	0.4139	0.9498	0.5435	1.5805	0.1913	1.717	0.9553	-0.0314	1.6195	0.4759	-0.3503	-1.1888	-0.0022	-0.2145	-0.1939	-0.9862
TCGA-67-3772-01	-0.392017	0.1133	0.0373	1.0639	0.4619	0.8127	0.2395	-0.8704	0.142	-0.7385	-0.8064	0.6371	0.2702	0.0082	-1.1028	0.0241	-1.2797	0.5601	0.2007	-0.2831	-1.2577	-0.7434	1.4358	0.2113	0.0807	0.0753	-0.2369	0.5114	-0.0525	-2.0181	-0.479
TCGA-67-3773-01	-0.573667	1.486	-0.1403	0.8412	-0.6167	0.0315	0.1469	-2.37	0.0014	-2.2709	-0.6945	0.6532	0.2721	-1.4295	-1.5009	-0.7128	-1.2969	-0.425	-2.4199	-0.9701	-2.1298	-1.485	0.7186	-0.7831	2.319	0.0108	-0.9028	-1.6475	-0.363	-0.686	0.5347
TCGA-67-3774-01	0.117533	0.3838	-0.2277	0.9248	-1.1022	0.3687	0.8357	-1.1594	0.1306	0.6176	-0.9636	0.744	-0.221	0.4973	-1.387	-1.1144	-1.0567	-0.0604	-0.7317	0.4801	-0.1888	-0.0485	0.0517	0.5514	0.3912	-0.6998	0.3191	0.3083	-1.0056	-2.0286	0.2407
TCGA-67-4679-01	-0.786667	1.5807	-0.3422	-0.1289	-0.6058	-0.309	0.2291	-0.3623	0.2589	-0.655	-1.0488	0.1732	0.281	-1.5657	-1.1301	-0.8582	-1.2194	0.0561	-1.9613	-0.2531	-0.3439	0.0524	-0.4985	-1.0669	2.0227	1.4803	-0.0841	-0.2497	-0.7762	-0.4744	0.0452
TCGA-67-6215-01	-0.548167	0.9366	-0.3556	0.0782	-1.679	-1.3857	0.4445	0.5748	-0.8172	1.3704	0.3689	-0.1632	-0.6224	-0.6863	-0.6428	-0.2337	-1.5132	0.0915	-2.2198	-0.0185	0.4701	-0.8509	-0.1718	-0.9969	0.3074	-0.3103	0.874	0.573	-0.6082	0.4645	-0.917
TCGA-67-6216-01	-0.58105	0.9657	-0.2342	0.4201	0.215	-0.5033	0.4821	0.2989	-0.76	-1.4756	0.8145	0.569	-0.1651	-0.133	-0.7857	-1.062	-0.784	-0.3961	-0.5264	0.2064	0.1938	-0.0116	0.1563	-2.2538	0.4482	-0.6629	-0.1639	0.8552	-0.9085	-0.1406	0.5279
TCGA-67-6217-01	-0.885617	0.3509	0.658	1.5135	-0.1668	-0.3037	0.2025	-0.8972	-0.2091	0.1446	-0.4421	-0.4452	0.2498	-1.02	-2.1588	-0.9823	-0.8683	-0.8427	-0.7674	0.6306	-1.0704	-0.0366	-1.0329	-1.1316	0.5504	0.5838	-1.2632	0.193	-1.2548	-1.7974	-0.7233
TCGA-69-7760-01	-0.332033	-0.927	0.6939	0.8481	0.7958	-1.166	-0.5409	2.5162	-0.7145	0.432	-1.1565	-0.1931	1.2299	0.0736	-0.4696	0.3468	0.0213	-0.7559	-0.1678	1.5155	-0.5637	-0.1683	-0.2758	1.0973	0.0713	0.8198	1.0372	0.3546	-0.7164	0.4398	-0.4939
TCGA-69-7761-01	-0.0418667	0.5698	0.8046	-1.3771	-0.3658	1.2875	-0.0507	-2.057	1.6396	1.7366	-0.6834	-1.2398	0.8478	0.9106	0.2287	0.2098	-0.5354	-0.9223	-0.6745	0.8975	-0.3968	-0.163	0.5098	-1.9422	0.7587	0.6608	0.9137	1.8466	-0.7416	0.1423	1.9778
TCGA-69-7763-01	-0.856933	1.6473	-0.8481	0.4041	-0.2136	0.3953	0.1834	0.1943	-0.4511	0.3279	-0.036	0.4346	1.0483	-0.6716	-1.117	-0.3441	-1.0361	-0.2309	1.2619	-0.0929	1.544	-1.0924	-0.8262	-0.4137	0.3227	-1.4644	0.601	1.158	-0.7384	-0.2136	-0.5953
TCGA-69-7764-01	-0.779667	1.8449	0.0858	-0.0647	-1.1945	-0.5948	-1.4162	0.0022	0.6795	-0.7748	0.0645	0.4614	0.2574	0.324	-0.4469	-0.0896	-1.5873	-1.5981	-1.3831	0.196	-0.0976	-0.7713	-2.0449	-0.3258	1.3038	1.7476	0.5907	0.5707	-0.4386	-0.2613	-1.7136
TCGA-69-7765-01	-0.40175	0.6909	-0.3144	0.0347	0.7537	0.7019	0.4681	0.6518	-0.4071	0.7956	0.1145	-1.0936	0.1198	-1.2185	0.0234	-0.5336	0.4751	0.4612	-0.4744	0.4619	0.3561	-0.8001	1.0342	-0.9252	0.883	0.481	0.8671	0.4651	-1.2172	-0.2364	-0.3322
TCGA-69-7973-01	-0.551833	0.7267	-0.1415	-1.0601	-0.6128	-0.3502	-0.511	0.2709	-0.9101	0.8726	0.3368	0.1254	-0.5393	-0.2322	0.949	0.521	-0.3852	-0.5565	-0.0622	-0.9715	-0.317	-1.0005	-1.7225	0.8502	-0.438	0.4572	0.4911	-1.0003	1.4435	1.3029	-1.0744
TCGA-69-7974-01	-0.101283	0.9245	-0.1331	-1.0391	-0.4931	-0.4118	0.8747	0.1553	-0.0121	-0.9772	0.3478	0.1768	-0.6659	-0.9493	0.7631	1.3296	0.0788	0.1953	0.2302	1.2766	1.2744	-0.5403	0.1648	-1.0848	0.0975	0.9155	0.5212	1.67	-0.5034	-0.9304	-0.1571
TCGA-69-7978-01	0.607117	0.4673	1.4948	0.3152	1.3092	1.2841	0.9405	-0.5304	0.029	0.3966	-0.4665	-2.5616	1.273	0.795	0.8313	0.0928	0.437	1.2987	0.7936	1.4103	2.1938	-1.0503	0.6607	-0.8234	0.0368	2.2167	0.456	0.321	-0.1119	0.9618	-0.0211
TCGA-69-7979-01	0.3126	-0.4997	0.1626	-0.6093	-1.077	-0.4095	-0.2191	1.7044	-0.1254	-0.7991	3.4688	0.4759	0.1936	0.4886	0.5552	-0.3873	0.7958	0.5491	0.8828	-1.1601	0.9912	-0.7277	-1.1516	1.3655	-1.2699	-0.861	-0.4003	0.2966	2.7268	1.0915	-0.8014
TCGA-69-7980-01	-0.434083	-1.798	1.1539	0.6113	0.8988	-0.3923	0.319	1.0129	0.5362	0.777	-0.4869	0.3991	0.2018	0.5029	-0.1771	0.9366	-0.1451	0.7168	-0.4643	0.4544	0.3005	-0.0298	0.3728	1.1813	-0.634	-0.6894	1.4406	0.6692	-0.1027	-0.1283	0.989
TCGA-69-8253-01	0.752	1.5482	-2.0752	0.2117	-1.1432	-0.7457	-0.1407	-0.6207	0.0895	0.6993	1.6698	1.7423	-0.4309	1.5089	-1.3467	-0.2091	-0.5091	0.2028	1.5014	-1.105	1.177	1.4706	-0.6748	0.1225	-0.317	-1.2379	-0.0549	0.464	-0.8239	-0.6547	0.0442
TCGA-69-8254-01	-0.0400333	1.1303	0.1069	0.6345	-1.0144	-0.5339	0.312	-0.2282	-1.0748	0.996	0.2104	0.0671	-1.2067	0.7038	-0.8772	-1.2639	-1.2847	-0.95	-1.055	0.0849	-1.9335	0.0859	-0.3367	-1.2182	2.3419	-0.2967	-0.1859	-0.1727	-1.2442	0.1008	1.0337
TCGA-69-8255-01	0.775517	-1.7538	-0.6333	-0.5656	-0.4	0.7371	-0.2521	0.7352	0.6422	-0.7588	2.1732	1.1154	-2.3412	1.2872	0.8923	1.4203	2.0896	0.3042	1.6204	0.872	-2.6072	2.0373	0.7703	1.4361	-1.3424	-2.3483	1.0872	-0.7269	1.6146	2.771	-0.2631
TCGA-69-A59K-01	1.92223	-0.9997	2.3001	-0.0836	-0.3168	-0.8598	0.9999	-0.1314	-0.522	-0.2481	2.9747	-0.2803	1.7894	-1.3092	0.339	-1.4714	-0.2904	0.3081	0.4474	-0.4899	1.4907	-1.0798	0.7887	0.8843	-0.4902	1.5775	-1.2414	-1.2108	0.9299	0.0695	-0.5512
TCGA-71-6725-01	-0.90265	-0.5796	-1.5067	0.8583	-1.9471	-3.3667	-0.937	0.7812	-1.5438	-0.598	-0.8078	0.2604	-2.1227	-2.0949	-1.1137	0.4895	-0.2949	-0.1918	2.3415	1.0338	0.0781	-1.2555	-1.8545	-1.2617	-1.3345	1.7353	0.322	-0.1119	-0.9736	0.3491	-0.0399
TCGA-73-4658-01	-0.513867	-0.8459	0.07	-1.1271	0.6587	0.6847	1.7712	0.505	0.5498	-0.3838	-0.2399	-0.3919	0.3496	-0.1819	-1.0003	0.382	-0.9853	0.2625	-0.2011	0.7706	0.8467	-1.1008	-0.3127	-0.7997	0.1491	0.6948	0.2019	0.3652	-0.2273	-0.8168	0.712
TCGA-73-4659-01	0.82565	1.3181	-0.0942	-0.0028	-0.3418	-0.0629	1.785	0.2796	-0.3136	0.1025	0.7867	0.6842	-0.6294	-0.1874	0.4107	0.4953	0.1991	0.3312	-0.9145	-0.5212	-0.1173	-0.3694	-1.3082	0.9718	0.4636	1.2052	0.6937	-0.653	0.6201	-0.2264	-0.0956
TCGA-73-4662-01	-0.918817	0.3736	0.4509	-0.0748	-0.4844	-0.2996	0.1023	0.5894	0.1809	0.3408	-1.0264	-0.3399	-0.5679	-0.8233	-0.8758	-0.0931	-0.5411	-0.8411	0.0914	0.5649	-0.1186	-0.4645	-1.1794	-1.8269	1.1717	0.4091	0.6606	-0.9514	-0.0597	0.3723	-1.1189
TCGA-73-4666-01	1.66248	0.9822	0.1538	-2.3932	0.7591	1.4574	0.6614	-1.0238	-0.5189	-0.6141	-0.4428	0.0529	-0.0221	0.9688	1.1458	2.8039	1.6	-0.4709	2.114	1.0159	0.3767	-1.485	0.8246	0.4376	-1.2864	1.5641	0.9895	0.0489	1.3118	1.8804	0.3269
TCGA-73-4668-01	-0.127	-0.9971	0.2591	0.3968	1.1132	-0.2925	0.0781	0.4163	-0.3628	0.7623	0.2049	-0.2632	1.0033	-1.7841	0.4285	1.9292	1.788	0.394	1.0167	-0.1051	1.0388	-1.2991	0.8721	0.6568	-1.4539	0.1273	2.2662	0.4022	0.7984	-0.7669	-0.0631
TCGA-73-4670-01	0.553417	-0.9585	-1.5053	-0.6014	-0.0393	0.1293	0.0453	0.5472	-0.3535	1.0187	1.2818	0.9803	0.6091	1.2566	0.7026	1.4516	0.1231	0.8558	1.2674	-0.5373	1.1326	-0.7568	0.4591	0.3532	-0.3651	0.9883	2.7025	1.1865	1.2058	-2.42	0.7369
TCGA-73-4675-01	1.23995	2.1565	-2.6083	1.3996	-0.0568	-0.0682	0.6801	0.9682	0.6413	0.2328	0.6193	1.2374	0.0195	1.9321	-1.1039	-0.2808	-0.5934	-0.5894	-0.7065	-0.743	2.1221	-0.1737	-1.9187	-0.2674	-0.6168	0.5658	-1.1038	0.3898	-1.4935	-0.7784	-1.0077
TCGA-73-4676-01	1.78262	0.8132	0.7405	1.4134	2.6555	-0.1381	0.7315	0.2769	-0.9949	-0.5019	0.2605	0.433	-1.7005	0.729	1.0949	0.6795	1.7071	1.1052	0.7099	1.1095	-0.28	1.3907	0.9491	1.5709	-0.4975	2.2805	-0.1272	0.543	0.6107	-1.2986	-0.3776
TCGA-73-4677-01	1.04542	2.3087	-0.6793	0.4471	-1.0795	0.7734	0.1107	-0.538	-0.7982	1.019	-1.3052	1.8979	-1.091	1.6948	-1.6939	-0.2584	-1.5326	-1.0215	-0.1878	0.0896	0.2989	2.0645	-0.2423	0.0582	0.7999	-1.0005	0.7482	1.4213	-0.2418	-1.0606	-1.8988
TCGA-73-7498-01	0.13025	0.5641	-1.3831	0.7447	-1.0334	-0.2535	-1.3185	-0.8169	1.6875	0.0106	-1.5128	0.6883	0.3011	0.0795	-1.8019	-0.0673	-0.4725	-0.0009	-0.5041	-0.597	1.3443	-0.6659	-0.5888	-1.7516	0.0577	-0.5489	-0.4705	-0.3704	-1.3165	-0.3985	0.0585
TCGA-73-7499-01	-0.558233	-2.1477	0.7271	1.1575	0.4934	-0.061	-0.3869	0.8637	0.3425	0.1268	-1.3856	0.0839	-0.17	0.9717	0.5265	0.0851	0.1464	0.1488	1.0336	-0.6029	-1.8181	-1.0285	1.6857	1.6953	-0.0695	-0.6754	0.6571	-1.8036	2.3401	0.9298	-0.4397
TCGA-73-A9RS-01	-0.20985	-1.4495	-1.2258	-0.5023	-1.0928	-2.0924	0.0424	1.623	-0.1601	-0.0612	0.2721	2.0803	-0.7727	1.4538	1.0031	0.2473	0.2835	1.1602	-0.719	-0.8784	-0.2772	0.0683	0.8385	-0.5712	-1.7337	-1.8922	0.82	1.2356	0.1951	1.7685	-0.5453
TCGA-75-5122-01	0.149633	0.1443	0.4634	-0.894	1.1951	0.5744	2.2073	-1.0491	1.3781	-0.7966	-0.1712	-1.0188	-0.9222	-1.9278	0.2186	-0.2372	-2.177	0.5876	0.0186	0.167	-1.7896	-1.485	0.6631	0.655	-0.4188	-0.3601	0.1069	-0.3749	0.4031	-1.1566	0.9608
TCGA-75-5125-01	0.0569333	-0.7794	0.2318	0.2206	2.4986	0.4087	0.2668	-0.3471	-0.8199	0.3699	-0.4987	-0.8367	-0.3571	-0.9054	0.7891	0.9282	-0.2591	-0.2175	0.3139	1.3272	-0.4394	-0.6949	2.4465	0.102	-0.2533	0.7142	-0.7553	0.128	-0.0909	2.5629	-0.383
TCGA-75-5126-01	0.0116	0.5078	1.5365	0.3822	1.7367	0.4896	2.1278	0.4418	0.6133	-1.419	0.5305	-0.6779	0.0914	-1.1131	1.017	2.2208	0.0432	0.5109	0.5008	0.5248	-1.2923	-0.275	0.5176	0.4137	0.3514	0.384	0.4744	0.39	-0.0806	0.2732	1.4075
TCGA-75-5146-01	-0.35775	0.3201	-0.0603	0.0172	-0.6653	-0.075	-0.7686	-1.6312	-0.7135	-0.6011	-2.0754	0.5725	-0.0481	-1.5701	-1.006	-1.0984	-1.0668	-0.4966	-0.3975	-0.0526	-2.0316	0.119	0.4345	0.3633	1.2133	0.1512	-0.5021	-0.3582	-0.7458	-0.3446	-1.2468
TCGA-75-5147-01	-0.33595	-1.3461	0.8222	2.3354	0.2895	0.5053	-0.1719	-1.5593	0.3913	0.0837	1.2818	-0.293	0.6761	0.649	0.4895	0.3809	-0.0147	0.2619	-0.6755	0.9497	-1.5817	-0.624	2.5057	1.1812	-0.4713	0.148	0.1623	-0.4822	0.6645	-0.0135	0.4926
TCGA-75-6203-01	-1.02783	0.5236	0.6405	-0.3289	-1.2324	-0.1238	1.6582	-0.8869	-0.9768	-0.0524	-0.8138	-0.4457	-1.3612	0.2445	-1.5615	-1.5618	-0.5106	-0.4527	-1.7163	0.4976	-1.3226	-0.7537	-0.7285	-1.0324	0.8955	-0.118	-2.364	1.0075	-0.8581	-1.2655	-1.7272
TCGA-75-6205-01	0.28565	-0.7554	0.1745	-0.227	0.4089	0.7427	0.9355	-0.2963	0.3307	-0.7011	0.3567	-1.4675	-0.3019	-0.0497	0.48	0.3152	-1.2758	1.7325	-0.6071	0.2218	0.9029	-1.485	0.4534	-1.048	0.1455	1.4774	-0.3093	0.645	0.009	0.2271	-0.2247
TCGA-75-6206-01	0.0959833	1.0439	-0.1482	-1.0407	-0.733	-0.0361	1.2235	-1.3397	0.1359	0.7179	-0.9266	0.3612	-0.1902	-0.1344	-1.8071	-0.8928	-0.5811	-0.4034	-1.0844	-0.9743	0.4782	1.1189	-0.4968	-1.411	-0.0119	-0.7583	0.8788	0.495	-2.2506	-0.2839	-1.2086
TCGA-75-6207-01	-0.35695	-0.2921	-0.9205	0.2955	1.4172	-0.3597	0.8987	0.77	-1.5276	-0.9571	1.2233	-1.0825	-0.3733	-0.7229	-0.3767	1.0445	2.5571	1.4439	0.5972	0.1359	-0.1849	-0.9518	0.2914	-1.0463	-0.0846	2.4167	1.2335	-1.2453	0.1655	2.1086	-1.1023
TCGA-75-6211-01	1.35235	-0.7751	-0.3649	-0.8317	-0.6544	0.0628	-1.1401	1.2651	-0.1136	1.8597	1.0658	0.7227	2.0689	0.5884	0.9149	0.3349	0.2308	-0.6475	-1.007	-2.1107	-0.7668	0.5312	-2.2097	1.1844	-0.1258	-0.4438	0.1176	-0.2689	0.9873	-0.2832	-1.0938
TCGA-75-6212-01	-0.4849	1.0295	-0.0081	1.966	1.1518	0.4555	0.3921	-0.0533	-0.408	-1.6111	0.8359	0.5596	-1.4672	-0.0901	-1.2393	-1.3142	-0.2792	0.7637	-1.9155	-0.9454	-0.6141	-1.485	-0.0874	-1.6799	0.8856	-2.1347	0.0098	-0.3567	-0.1938	-2.2327	-1.4223
TCGA-75-6214-01	-0.2792	-1.753	-1.0852	-1.5469	1.2973	-1.7505	-1.6373	0.3664	0.545	0.545	0.7664	0.2555	-0.3805	-0.1327	1.2295	2.5086	0.2963	-0.0494	0.7319	1.9398	0.3085	-1.0838	1.2959	0.9533	-0.7672	-0.8881	1.2667	1.5203	0.3298	-1.0374	0.8792
TCGA-75-7025-01	-0.667183	0.1202	0.4532	0.869	0.1017	0.5953	-0.2156	-0.587	0.9547	-1.1925	-0.7277	0.2394	1.058	-0.4771	-1.6731	-1.2318	-0.7775	-0.1168	-0.4653	-0.0793	-0.5325	0.8654	-0.5368	-0.196	0.7345	0.6415	-1.4816	0.0724	-1.1019	-0.436	0.4637
TCGA-75-7027-01	1.52252	-1.6183	0.1387	-1.9987	0.056	0.6218	-0.0864	1.0719	0.5552	1.4852	0.7287	0.6362	1.8198	1.2406	1.5906	1.5775	0.4119	-1.3211	0.96	0.2405	1.3682	2.032	-1.1369	1.2295	0.2515	-0.1333	0.9295	1.2536	0.8873	-0.4322	0.0304
TCGA-75-7030-01	-0.574017	-0.2576	0.3934	-0.9653	1.237	0.8407	-0.2455	0.0476	0.9019	-0.3695	-1.2719	-0.3172	0.618	0.3846	-1.7204	-0.3571	0.6737	0.2278	-0.8914	0.0618	1.0252	-0.0968	-0.2272	-0.2764	0.355	-0.8487	-1.3999	0.9271	-1.0049	-1.3467	0.8751
TCGA-75-7031-01	0.984	-0.364	-1.9992	-0.6681	-0.837	-0.8488	-0.2044	-0.2148	-0.9807	-0.1402	0.9438	0.5893	-1.5199	1.1877	0.0855	0.5914	0.5428	-1.3275	-0.4829	0.3073	-1.3711	-0.2668	-0.8687	0.6908	-1.2156	-0.148	0.2342	-1.8238	1.7992	0.061	0.1244
TCGA-78-7145-01	-0.3408	-0.8779	0.0622	1.5131	0.4798	-0.9159	0.2537	0.7666	0.2428	0.0309	-0.8741	-1.4277	0.0886	-0.4229	-0.0035	-0.2095	-0.2432	-0.26	-0.1186	0.9191	-0.233	-1.485	0.6017	0.8512	-0.152	-0.5734	0.2991	0.1591	0.8225	0.9523	1.672
TCGA-78-7146-01	1.84645	-1.8404	2.3324	0.0093	1.1262	0.2239	-0.2648	1.15	-0.9381	-0.2322	-0.5371	-1.2626	1.1642	0.6044	1.4852	1.5111	1.1135	1.7608	0.401	1.2406	0.8377	-0.0474	1.18	1.338	0.3488	2.1245	1.2672	1.4689	0.7871	1.5115	0.3621
TCGA-78-7147-01	-0.239233	-0.8262	1.846	1.6487	1.2428	-1.2504	-0.5959	0.9024	-1.1668	0.0121	0.1516	0.484	-0.8641	-0.0882	0.2847	-0.0454	-1.5671	1.3285	-0.3377	0.4969	-1.125	-0.0747	-0.8509	1.3515	-2.2221	0.0888	0.025	0.3719	-0.5014	0.3034	-1.2049
TCGA-78-7148-01	1.17915	1.1555	-0.4962	-0.4421	-0.1348	0.1465	-1.3251	-0.9415	1.0038	-0.199	1.1483	1.0902	1.5903	1.206	0.5995	0.3387	-0.0455	0.2712	-0.5286	1.0113	1.0996	-0.3885	0.0341	0.1966	-0.5761	-0.4069	0.106	1.4389	0.0027	0.4783	-0.7382
TCGA-78-7149-01	0.821567	0.6299	-0.42	2.0696	-0.4434	-0.7826	-2.6944	-0.0864	1.6344	-0.0512	-0.4318	1.9035	0.2464	0.9779	-0.9295	-0.3569	0.6368	-0.0011	-0.4301	-0.761	1.2091	0.988	-1.7369	0.7865	0.086	-0.6983	-1.3769	0.8464	-0.5778	-0.3112	-0.4521
TCGA-78-7150-01	1.66475	0.3349	0.9358	-0.5143	1.0124	0.4817	-0.403	0.1643	3.7377	1.5962	2.6023	0.8392	2.3833	1.63	1.409	0.6041	-1.4181	1.2989	0.4061	1.8723	2.62	2.3549	1.0977	0.7286	-0.1961	0.7965	1.3125	2.2292	0.7877	0.0669	-0.4197
TCGA-78-7152-01	-0.174417	1.4133	-0.3016	0.4859	-0.8969	-0.4284	-0.4686	0.789	0.1221	0.0714	0.1449	0.9232	-0.7308	0.0829	-0.8411	-0.4324	-0.6924	-0.5517	-1.7772	-0.9013	0.2705	-1.485	-0.3416	-1.8955	-0.3355	-0.3381	0.6106	1.3409	-0.4067	-0.3309	-2.2616
TCGA-78-7153-01	-0.282317	1.5222	-2.0559	1.9415	-1.5713	-0.5935	-1.9766	1.1244	1.0879	1.1819	-0.4569	0.8675	0.0442	1.3508	-0.7055	-0.7096	1.3584	-1.3882	1.7815	-1.1996	-0.1119	-0.4367	-1.5024	0.5837	0.0024	-0.3724	-0.3533	-0.7238	0.4238	-0.7725	-2.7549
TCGA-78-7154-01	2.03812	-1.5662	1.1382	0.6005	0.8859	-0.3892	-0.662	1.1331	2.9429	2.0573	1.4292	0.6402	0.8637	1.4381	1.3335	1.4444	0.8138	1.4486	1.7615	1.9684	0.2532	-1.0902	4.4609	1.4982	0.1955	0.5447	-0.7161	1.5723	1.3651	-2.1035	-1.0489
TCGA-78-7155-01	-1.2109	-0.318	0.6457	1.7679	1.4859	-3.0061	-1.5071	1.7309	-0.1271	1.3972	-1.6229	0.0518	-1.4736	-2.0043	1.8119	2.0209	1.6961	2.304	2.4662	-1.4128	-0.2158	-1.485	2.3882	1.4274	1.0924	-1.9352	2.5187	0.9211	2.2229	-0.3342	-3.1236
TCGA-78-7156-01	1.02867	2.2171	-0.2062	2.9679	-1.4734	-1.0486	-2.2968	-1.6044	-0.5893	0.1955	-0.2746	1.4892	0.7677	1.0113	-1.7681	-1.1454	-0.927	-1.2333	-1.289	-1.6668	0.1895	2.1288	-0.5988	0.6234	0.6506	0.4601	-0.6296	1.1747	-0.688	0.1022	-1.1208
TCGA-78-7158-01	-0.82345	1.4821	-0.1195	-0.4106	-0.8693	-1.7364	-1.0879	0.6856	-1.1234	1.1529	0.1871	-0.0219	0.0234	-2.0579	-0.5783	0.2907	0.591	1.3272	-1.4939	-0.5321	-1.1742	-0.8015	-0.0768	-1.2562	3.0263	-0.3106	2.6026	-1.0201	-0.4011	-0.1012	-1.1635
TCGA-78-7159-01	-0.07785	1.2316	0.3469	0.0762	-0.3012	-0.0897	-1.0889	0.4718	-1.8231	0.6226	0.0682	0.2041	-0.8596	0.2512	0.1571	0.055	0.2066	-0.3573	0.1298	-0.7357	0.0766	-0.1491	0.5168	1.1273	0.2267	0.4877	0.7398	0.1789	1.2724	0.7817	0.2369
TCGA-78-7160-01	1.453	1.3865	0.0622	-0.5208	0.129	0.7967	0.555	-0.2126	0.3655	2.1229	0.1487	-0.124	1.0104	1.7051	0.5841	0.1351	-0.7886	0.4452	-1.1445	0.7257	1.7597	1.5807	-0.2321	0.0619	1.418	0.1959	1.7857	1.2979	-0.4105	-0.8572	-1.1369
TCGA-78-7161-01	-0.628533	0.7445	-0.4074	-0.601	-0.9781	-0.3366	-1.2608	0.4286	0.4095	-0.2738	-0.9051	0.1283	0.1664	0.6381	-1.1512	-1.2806	-0.4345	-1.0608	-0.8338	0.3022	0.4867	-0.3261	0.4169	0.3074	0.7633	-1.3289	-0.1316	-0.4305	0.5925	0.3134	0.5203
TCGA-78-7162-01	1.12128	1.5369	1.0724	0.544	-0.3977	0.0046	-0.8336	-0.4109	0.2353	0.1172	-0.5749	0.9497	-0.2	1.0219	-0.932	-0.516	-0.6153	-0.4994	-1.2815	0.1643	0.9467	0.0467	-0.463	0.2801	0.5525	-0.0758	0.1666	0.795	-0.73	-0.9052	-2.2804
TCGA-78-7163-01	-0.186517	-0.407	-0.3462	2.6352	-2.7068	-1.7003	-2.76	0.4175	-1.6902	-1.4136	0.4606	1.287	-2.0893	0.0083	-2.1119	-0.4093	-1.4217	-0.9987	-0.5618	-0.1464	-3.3153	-1.2361	0.2937	0.8578	-1.0281	-1.2768	-1.0949	-1.0861	-0.4343	-0.691	-0.0894
TCGA-78-7166-01	0.848567	0.4823	-2.1735	-0.0496	-0.9332	-0.1991	-1.9461	-0.4683	-0.1845	1.1601	1.4083	2.6766	-1.7914	1.5041	0.9985	0.3254	0.0779	0.2605	0.6996	-1.5844	0.7573	0.9555	-0.1316	0.5687	-1.8779	0.425	-0.63	-0.0339	0.8732	0.4383	1.8944
TCGA-78-7167-01	0.8807	0.3396	-0.714	1.4081	-1.1652	-0.5876	-2.33	-0.5415	0.1708	0.5686	-0.847	1.2455	0.5161	0.5567	-2.3263	-0.1315	-0.2708	-1.0865	-0.8229	-2.227	0.9019	-0.3192	-0.3708	0.6671	0.1568	-1.0421	-0.0931	-0.155	-0.8647	0.8154	0.0009
TCGA-78-7220-01	1.69493	-0.7172	0.6662	-0.8718	-0.1474	-0.7056	0.3165	0.5104	2.4164	0.4924	0.5689	1.6969	-1.5467	1.5909	1.6303	0.5347	-0.4667	-0.187	-0.494	1.9828	1.6393	2.3661	0.2799	1.0986	-0.6029	-0.48	2.0094	2.1673	-0.0182	3.3686	-0.4158
TCGA-78-7535-01	-1.02265	-0.1306	-1.4671	0.9426	-0.4247	-1.1797	-0.1328	-0.4037	-1.3957	-1.2455	-0.3264	1.0148	-1.1163	-0.6707	0.8585	-0.8896	0.7737	-1.2207	1.0307	-0.5781	-0.4965	-0.6217	-2.0022	-2.1413	-2.1243	0.4669	-2.3731	-1.1972	-0.4662	-0.2275	1.0569
TCGA-78-7536-01	-0.329567	-0.2257	-0.47	-0.9576	-1.9147	-2.1591	0.6894	1.2495	-1.6729	1.3344	-0.1286	0.805	-1.2312	0.2229	1.2521	0.1161	1.2215	-1.3576	-0.1489	-2.6075	-0.5035	-1.2924	-0.0486	1.2871	0.0285	-0.243	1.38	-1.5286	2.2881	1.313	-1.4951
TCGA-78-7537-01	-0.645983	1.3607	-0.5941	1.2546	-0.7462	0.7281	-1.5252	0.9228	2.3443	0.0961	-0.5343	1.49	-0.7854	0.9306	-1.4617	-1.6629	-0.6935	0.0601	2.155	-1.1015	-0.0882	1.8721	-0.7879	-0.3635	-0.6529	-2.5565	-1.799	0.177	-1.1487	-0.1789	-1.4957
TCGA-78-7539-01	-1.05072	-1.0439	-0.0724	0.3381	-1.0375	-0.7941	-0.0609	-0.6904	-0.6524	-0.2445	-0.7779	0.9074	0.1274	-1.4009	-1.5068	0.0582	-2.1596	-1.7114	-0.645	-0.4591	-1.2907	-0.7197	1.1585	-0.0185	-0.2424	0.3086	-1.1063	-0.8999	-0.6438	0.1584	-1.3757
TCGA-78-7540-01	-0.1667	0.6819	-1.3881	-0.7582	-1.6053	-1.8158	-0.487	-0.2882	0.6342	0.3906	-1.3223	0.749	-1.3066	1.1025	-0.9455	0.0348	0.8319	-1.5832	-0.4821	0.9609	-1.4363	2.7323	-0.741	-0.9344	-2.1561	-0.659	-0.8578	2.3649	-0.9901	-0.2776	0.1666
TCGA-78-7542-01	-0.260683	-1.4207	-0.7848	-1.2289	2.1403	-1.6252	-1.7358	1.4203	0.2283	1.38	0.7016	-1.2842	-1.8822	-1.6981	1.2934	3.0029	-0.4365	-1.8722	0.9834	-0.7768	-2.1936	-1.2771	1.0259	1.0676	-2.1828	-0.065	1.0415	1.8017	1.7089	-1.0774	-0.2827
TCGA-78-7633-01	1.11743	2.1949	0.219	1.1899	-1.5375	0.0376	-1.248	-1.8099	0.5746	2.0689	-0.4601	1.6505	0.9346	1.563	-0.6633	-0.1547	-1.1324	-0.6354	-1.0322	0.0031	1.9815	1.2706	-1.6205	0.4354	0.6918	0.025	0.2213	0.618	-1.2931	-0.6521	-1.6682
TCGA-78-8640-01	1.30722	-0.6485	-0.3428	-0.0956	1.1674	-0.9715	-0.3317	0.5164	0.8365	-0.2695	1.8305	0.6523	1.3583	-0.3677	0.9988	1.6506	-0.8485	-0.9511	1.0344	-0.8279	1.1959	2.5156	-0.2691	0.9199	-1.5713	1.248	0.6653	-0.1739	0.7215	-0.6267	-0.3677
TCGA-78-8648-01	-0.889833	-0.5276	0.9353	-0.3774	1.1325	1.8493	2.741	-0.0074	-0.7088	-1.5076	-0.5297	-0.9455	0.2948	-0.659	-0.3842	-0.4244	-0.7024	1.111	-0.6099	0.2997	0.9535	-1.0053	-0.8345	-0.1348	0.4377	-0.4745	-1.4977	0.0441	-0.8245	-0.966	-0.4902
TCGA-78-8655-01	-1.00287	0.0485	-0.3012	0.4265	0.0824	-0.419	-0.4361	-0.0492	-1.0392	-0.612	-1.4536	-0.5406	-0.7512	-1.5295	-0.2765	-0.4576	-0.6239	0.5796	-0.3355	0.5106	0.5503	-1.485	-0.387	-1.9539	-1.0719	0.6638	-0.8971	0.4966	-1.198	0.4794	0.2591
TCGA-78-8660-01	0.894683	0.1945	-0.7271	-1.1708	-0.0848	-0.0428	-0.5727	0.7019	-1.7891	-1.0789	1.6309	0.4946	-1.6436	0.899	1.3229	1.136	1.4959	-0.9351	1.5086	1.9044	0.9927	-1.0966	-0.3711	-0.0534	-1.099	0.971	0.0612	0.0886	-0.58	0.9459	0.8613
TCGA-78-8662-01	-0.922117	-1.6553	1.7064	1.1309	0.089	-2.431	-1.209	1.9625	-0.7166	-3.1303	-1.1578	1.2936	0.4055	-1.4431	0.6126	1.5686	2.1312	-1.6647	-0.3565	1.797	0.1249	-0.5605	-1.1099	-0.9078	-1.7619	0.0472	-0.7532	2.6379	0.6311	0.1331	0.2273
TCGA-80-5607-01	-0.105883	1.3694	-0.0644	-0.4001	0.1083	-0.269	0.6106	-0.1341	-0.4147	-1.6537	0.3501	0.1538	-0.5512	0.663	0.1858	0.3119	0.0021	-0.0937	-0.4521	0.7472	-0.3548	-0.4404	-0.465	-0.8157	1.5914	-0.8554	1.0114	0.9525	-0.0164	-1.8224	0.9454
TCGA-80-5608-01	-0.296433	1.8253	-1.4996	-1.771	-2.2856	0.2396	-0.7396	-0.2225	-0.027	-0.2957	0.3925	1.4728	-1.2601	1.5136	0.4467	0.2533	-0.3556	-1.8151	-0.1518	-1.9606	-0.0494	-0.6228	-0.8413	0.2624	-1.6971	1.1319	0.5317	-0.5087	0.8355	-1.0231	0.4199
TCGA-80-5611-01	0.672017	-2.0335	0.5047	1.9746	-0.1656	-0.9576	0.3821	0.7001	-0.0003	-0.2179	0.5126	0.3233	-0.7766	0.0633	0.9125	0.1561	1.2311	0.8988	0.9099	0.0059	-2.7669	0.9966	1.6237	0.8932	0.6961	1.3036	-1.2955	-0.7195	1.6272	0.2401	-0.7747
TCGA-83-5908-01	-0.251783	0.6726	0.1219	-0.5617	1.0767	0.1437	0.371	0.1712	-0.2405	-0.1688	-0.2341	-0.7531	-0.3115	-1.5489	1.6776	2.2622	0.4497	-0.1147	1.2802	1.255	-0.1527	-0.4879	1.547	0.5914	-0.3061	-0.2027	1.2432	1.4291	1.9313	0.7979	2.0058
TCGA-86-6562-01	-0.706983	0.4526	-0.3886	-1.7768	0.3366	-0.0714	0.337	-0.3076	-0.3055	1.0366	-0.5789	-0.7805	-0.041	-1.4652	0.2104	-0.7306	-0.3395	-0.8304	0.2608	-0.1074	1.0209	-0.8692	0.0874	-1.4454	0.7121	1.1244	-0.5108	0.0325	0.2137	-1.1165	0.4336
TCGA-86-6851-01	-0.8899	0.0949	-0.1557	-0.0604	0.0645	0.5635	-0.0481	-0.2318	-0.404	0.4952	-0.5232	-0.1808	0.4788	-1.0433	0.4297	-0.2472	-0.593	-1.226	-0.3045	0.3002	-0.1473	-1.2732	0.0416	-0.5413	-1.0845	0.0595	0.1002	0.6119	-0.3358	2.2486	0.3182
TCGA-86-7701-01	-0.22325	-0.3613	0.7573	-0.7447	0.0218	0.5622	-0.793	0.5841	-0.4525	0.6309	-0.149	0.2797	-0.8939	0.4522	1.5784	-1.1848	0.0081	-0.3938	-0.6181	-0.1119	0.0488	-1.485	0.3065	1.1141	0.3601	-0.7511	-0.8928	0.4953	1.3386	1.1346	0.1591
TCGA-86-7711-01	1.49608	-1.2449	0.5588	-0.7169	1.5989	1.2362	0.7625	-0.1973	2.9172	4.3441	0.7088	-0.4113	-0.8975	0.6005	1.038	0.8759	0.5918	0.0007	0.5377	1.7903	1.3132	-1.2669	0.0208	1.222	0.109	1.7894	0.735	0.9475	-1.3198	0.4841	2.0484
TCGA-86-7713-01	-0.727667	1.5062	-0.113	-0.6407	-1.5706	-1.9469	-1.2488	-1.0371	-1.5566	0.0234	-0.5656	-0.6883	0.6292	-0.6379	0.507	0.7805	0.141	-1.8146	-0.5275	-1.5674	0.3309	-0.73	-1.6214	0.2905	-0.2103	-1.9645	1.6979	0.5311	-0.0414	2.0531	-0.8278
TCGA-86-7714-01	-0.359067	1.1739	0.7538	0.906	-0.643	-0.01	-1.2429	-0.8232	-2.255	-0.9681	-0.2905	-0.5041	0.1523	-0.0144	-0.9633	-1.3526	-1.2027	-0.5755	-1.6421	-0.0406	0.0709	0.3258	0.1305	-2.5398	0.845	-0.5255	-0.0338	0.79	-1.1811	0.9575	-0.6441
TCGA-86-7953-01	-0.207683	-0.2325	1.2254	0.7103	0.2381	-1.035	0.4688	0.0449	-0.758	0.0067	-0.4592	0.3347	-1.7386	-1.1078	2.0034	1.0335	-0.2604	1.1735	-1.0795	3.6262	0.706	0.1118	0.172	0.851	0.4454	1.7816	0.3596	0.9454	-0.257	-0.0389	1.504
TCGA-86-7954-01	-0.200067	-0.309	-0.5395	-0.3031	-0.3063	1.959	0.0098	0.431	-0.3317	0.8449	-0.5758	-0.017	0.0007	0.4731	-0.182	0.2849	-1.0391	1.5077	1.0285	0.8259	-0.6796	0.5133	0.0151	0.7969	0.4595	0.218	1.6084	0.3134	-0.4944	1.4149	-0.5381
TCGA-86-7955-01	-0.21315	-1.2572	-0.6512	0.1785	-0.7925	-2.9564	-2.6911	0.1516	-2.4194	-0.0635	0.2143	-3.1501	-2.3244	1.0054	0.6931	0.1296	1.1487	-1.2724	1.2734	-0.108	0.2488	-0.8167	1.215	0.9007	-2.0219	1.4606	-0.2159	0.0719	0.0553	1.1819	-2.3318
TCGA-86-8054-01	-0.58195	0.4935	0.5722	-0.9013	-0.5517	-0.952	-0.8038	2.5781	-0.9036	1.9904	0.6857	-0.8239	-0.7611	-1.0549	1.3863	-0.6744	-0.4266	2.0571	0.5462	-1.4019	-0.3633	-0.0706	0.3007	0.6271	1.144	-2.3515	1.3813	0.8468	1.8977	1.1145	-2.8926
TCGA-86-8055-01	-0.214817	-1.5469	0.9636	-0.0493	1.1159	0.8094	0.522	-0.9898	0.4537	0.3768	0.2376	-1.3408	1.7565	-1.0236	0.4546	-0.9415	-0.6803	1.5097	-0.4179	0.5841	0.1296	-0.4089	0.1182	0.0483	0.6628	0.5503	-0.3488	-0.1332	-1.0613	-0.6762	0.0385
TCGA-86-8056-01	-0.146133	0.7661	1.2827	0.1779	-0.6064	-0.4039	0.4018	-1.3047	-0.9712	-1.9329	-1.4662	0.0267	-0.0674	-0.0239	-1.7673	-0.9414	-1.3492	-0.47	-1.3844	1.0181	-1.0703	-0.2886	-0.6073	-0.055	2.3864	0.2787	-0.0531	0.0014	-1.4788	-0.7728	-0.5293
TCGA-86-8073-01	1.39388	-0.0881	0.365	-0.2861	0.729	-0.1232	0.2717	-1.4484	-0.1937	-0.0507	-0.489	0.1774	1.8091	0.3162	0.2944	-0.262	-0.5592	0.0845	0.9174	-0.4803	-0.0572	-0.2937	0.7573	1.0043	1.6529	1.1887	-0.1174	0.3978	-0.2264	-0.6852	-0.5498
TCGA-86-8074-01	-0.153133	-0.792	1.6873	0.6528	1.6559	0.5268	0.0686	0.193	-0.0947	0.2645	0.2991	-1.3011	-0.274	-0.4644	0.3411	0.1394	-0.0179	2.0917	0.0154	0.8604	-0.1048	-0.8691	0.0873	-0.5018	0.4875	0.3026	1.2447	0.0137	0.4623	0.0861	-0.2691
TCGA-86-8075-01	-0.05675	-1.2711	0.1686	-0.5672	1.5802	0.7441	1.404	-1.0646	0.0468	0.5155	0.4323	-1.0047	1.1178	-1.1374	0.1513	0.2198	-1.2679	2.2188	-0.2716	0.554	-0.2381	-0.5564	-0.0474	0.2498	0.3095	0.1833	1.5013	0.0201	-0.1232	-0.8256	1.9949
TCGA-86-8076-01	-0.264833	1.4521	0.4533	-0.4707	-0.134	0.8942	-0.2167	0.5615	-0.3122	0.4331	-0.3043	0.0795	-0.627	0.2639	-1.3015	-0.3929	-0.4104	0.5264	-0.315	-0.1486	0.7493	1.3745	-0.31	-0.5436	0.9242	-0.2929	0.3167	0.2878	-0.4837	-0.4454	1.1042
TCGA-86-8278-01	-0.693517	-0.2208	1.4387	0.8037	0.7286	0.639	-0.5945	0.3005	-0.9815	-1.1337	0.0461	-0.9334	1.858	-0.0235	-0.4611	-1.1973	-0.6255	-0.2729	-0.246	0.352	0.5564	-0.7823	0.2132	-0.669	-0.899	0.2863	-0.41	0.8479	-1.5668	-0.4724	0.6064
TCGA-86-8279-01	-0.75345	-0.863	-0.9824	0.2293	-0.2905	-0.132	-0.6697	0.9858	-0.6276	-0.0264	-0.6872	-0.3691	0.8212	-1.8453	-0.5556	1.0753	0.1442	-1.3488	1.0124	-0.2616	-0.7359	-0.3867	-0.603	-0.3871	0.1533	-2.1805	0.7312	-0.1322	-0.459	-0.2428	-0.2215
TCGA-86-8280-01	-0.40645	0.0935	0.2661	1.1442	-0.053	0.8222	0.0401	-0.9721	0.2298	-0.9015	0.1399	-0.2833	1.0479	-0.4611	-0.6572	-0.2901	-0.2961	0.1887	0.1665	-0.5456	-0.4571	-0.1248	-0.1667	-0.6678	0.1935	-0.8845	0.2357	0.1625	0.0197	-0.7199	0.0031
TCGA-86-8281-01	1.41198	1.4537	-0.7918	1.6091	-0.7455	0.3156	-1.1987	-1.3522	-0.5612	1.856	-0.4645	0.7585	0.2999	2.0367	-1.4511	-0.2893	-1.3457	-1.2091	-0.5136	-0.3027	0.7041	0.1915	-0.3535	-0.1904	0.4787	1.0013	0.6044	1.3829	-1.2611	1.0549	-0.7939
TCGA-86-8358-01	1.6033	-1.3868	0.3194	0.3764	1.5443	-1.3043	-0.7785	2.0742	0.886	2.009	3.1832	-0.6076	2.0197	0.5108	2.0888	0.0075	2.2516	1.9407	0.0876	1.3032	-0.0397	2.2592	0.2479	0.8657	0.1056	-0.4208	1.2266	0.242	2.5773	1.8387	-1.8354
TCGA-86-8359-01	-0.578767	1.5143	-1.4088	-1.2459	-1.339	0.029	-0.8432	0.3693	1.26	-0.3167	-0.8503	0.672	0.1814	0.9131	0.002	-0.9721	1.2526	0.4213	1.1026	-0.0498	1.0122	-1.0838	-0.454	-1.7746	-1.0331	1.5665	1.1308	-0.3293	-1.4415	0.1689	2.6643
TCGA-86-8585-01	-1.17398	0.2717	-1.4315	-0.5845	-0.3458	0.0983	0.3223	0.6606	-0.0844	0.1825	0.805	0.954	-0.3885	-1.1681	0.4691	0.1279	1.8658	-1.2964	0.7755	-1.4069	0.7001	0.099	-1.056	-0.5859	-0.9584	0.8449	-1.4464	0.1515	1.2444	1.2651	-0.3096
TCGA-86-8668-01	-0.898883	0.435	1.3034	0.0434	-0.0426	1.0946	-0.6136	-0.408	1.3319	-0.8705	-1.227	-1.1924	1.1578	-0.4647	-1.0493	-1.634	-1.2391	0.7277	-0.6324	0.1591	0.4619	0.1541	-0.7685	-0.2472	1.0893	-2.0987	-1.6408	0.8318	-1.1906	0.1522	-0.3843
TCGA-86-8669-01	-0.28955	0.7678	-1.4706	-0.2377	-1.4624	-1.1343	-0.3086	0.4968	1.3897	-0.1618	-0.5962	-0.467	0.3853	1.4684	-0.8832	-0.1119	-0.7896	-0.8071	0.9976	-1.387	-0.1545	-0.1625	-2.4476	1.3243	-0.5319	-0.9065	-0.0706	-1.714	-2.2	1.1211	-0.0143
TCGA-86-8671-01	-0.562	0.2984	-0.6539	-0.8284	0.4887	1.2924	0.248	-0.3964	0.7366	-1.0585	-0.3523	-1.1169	-0.2608	-0.243	-0.6023	-0.7143	-0.9525	0.1956	-0.9172	-0.3017	-0.0364	-0.6602	-0.7794	-1.2042	0.6843	-0.0726	-1.2149	-0.5146	-0.6546	0.0351	1.0055
TCGA-86-8672-01	1.58898	0.7739	-0.2182	0.0965	0.4232	0.886	-0.1749	0.6996	-1.2085	-1.4981	0.2631	0.4884	1.0478	1.1908	0.6694	1.861	0.8406	0.6714	1.3887	0.075	0.9953	-0.7499	-0.7858	0.7494	-1.383	-0.3861	0.4107	0.9503	-0.1592	-0.5449	1.2873
TCGA-86-8673-01	-0.649667	1.1877	0.0084	0.2376	0.3881	-0.0067	0.246	1.6611	-1.4221	-1.128	1.1403	0.7544	0.3	0.6943	0.7375	-0.4011	0.2588	1.0132	0.4212	-0.4144	1.1442	-0.3275	-0.9293	1.2363	-1.1782	1.1525	-0.9608	-1.0617	-1.0138	-0.032	0.2862
TCGA-86-8674-01	1.27067	1.9481	-2.7833	0.4262	-1.6435	0.8969	-2.1786	-0.6277	0.5778	0.554	1.27	1.6129	0.3708	1.9903	-0.4208	0.7394	-0.2714	-0.6653	0.3629	-1.5645	0.841	0.5509	-1.0646	0.6169	-1.8595	-1.1939	0.8728	-0.3044	-0.7203	0.0448	2.0999
TCGA-86-A456-01	0.0292333	0.1358	0.7093	1.5323	0.641	-0.3803	1.5881	-0.4408	0.0667	-1.8119	-0.6523	0.4718	0.3736	-0.5091	-1.4393	-0.6803	0.7159	-0.5522	-0.1744	-0.6302	-0.7541	-0.6224	-0.1182	0.2343	0.7372	0.8228	-1.0841	-1.2275	-1.2398	0.3937	1.2029
TCGA-86-A4JF-01	-0.442567	0.6012	-0.2619	-0.0516	-0.4816	-1.1423	0.7886	-0.0473	-0.3458	0.9659	0.8032	-0.413	-2.2303	-1.1306	1.2279	0.0183	-0.1748	0.2328	0.1741	0.0438	-0.0793	-1.485	-0.223	-1.2456	-1.516	0.2438	0.875	-0.3471	1.4889	1.0998	-0.5207
TCGA-86-A4P7-01	-0.786417	0.2173	0.7214	-1.0202	-0.7186	-0.2737	1.0656	-0.1164	0.397	-0.9334	-1.0812	-0.5483	-1.596	-0.8378	-0.5845	-0.0989	-0.0402	0.1673	-0.4753	1.3995	0.2431	0.1219	-0.7742	-1.2588	0.3516	0.0248	-0.403	-0.1575	-0.7178	0.7012	-0.1014
TCGA-86-A4P8-01	-0.9879	0.4826	1.8318	-1.0984	-0.7261	-0.1412	1.7823	-1.491	-0.4617	-0.1787	-1.6456	-0.6702	-2.2222	-0.8298	-2.3474	-1.3436	-1.2244	-0.3961	-1.1476	0.3587	0.2034	-0.1075	-0.9774	-1.3453	1.2762	-1.0584	-2.7887	1.1813	-0.9822	-0.0258	-0.1187
TCGA-91-6828-01	-0.261167	0.3275	0.2645	-0.4091	-0.353	-0.5062	0.9557	-0.0208	-0.6322	1.2654	-1.0704	-1.349	-1.0624	0.8066	0.0525	-0.6615	-1.6179	-0.7942	0.2577	0.568	-0.2433	-0.6506	-0.3252	0.7575	0.7597	-0.2985	0.4717	0.5487	0.0787	-0.2754	0.2357
TCGA-91-6829-01	-0.52635	-1.5463	1.6194	0.7694	1.2328	0.9729	1.1947	-0.1282	0.3435	-0.0156	0.182	-1.0057	1.9142	-0.9775	0.255	0.4215	0.9151	2.0191	-0.1108	0.7367	1.0633	-0.8855	-0.5202	0.7982	0.7544	-0.5739	0.1711	-0.3871	-1.6532	-1.3086	-2.1623
TCGA-91-6830-01	0.775083	-0.7601	1.0143	0.399	1.5143	1.2132	0.5157	-1.0076	3.062	0.9389	0.799	0.7359	1.7046	0.9093	-0.5623	-0.2097	0.258	1.3715	-0.1933	0.7186	0.6499	2.0776	-0.9419	1.3853	1.6486	1.1889	-0.1326	1.1417	0.599	0.2313	-0.3415
TCGA-91-6831-01	-0.26235	-0.6202	0.0409	1.2028	-0.1567	0.0632	0.2693	1.7349	-2.0218	0.573	1.1787	0.4387	0.8176	-1.9479	1.192	0.2623	2.503	-0.539	1.43	-0.7476	0.0027	-0.6959	-0.6948	0.7259	0.2207	0.1755	1.8963	-0.2	1.7593	1.2957	-0.8076
TCGA-91-6835-01	-0.947317	-0.5046	0.982	-0.514	0.7765	0.6087	0.8463	-0.5034	-0.1392	0.5715	-0.2224	-1.1421	-0.5522	-0.5297	0.1327	-0.5838	-0.0625	0.8009	0.032	0.2881	0.7601	-0.3771	0.3281	0.2015	0.2587	-0.3145	0.4523	-0.6488	0.1071	-0.2951	-0.6334
TCGA-91-6836-01	0.1981	0.5513	0.5104	-2.3444	-0.7279	-1.8065	-0.4968	1.8459	-1.5253	-0.1982	-0.1931	-0.2355	-1.0278	-1.2635	2.1919	0.4086	1.2127	1.2205	1.7103	-0.3782	0.5393	-0.9504	1.3745	1.1498	-0.6074	-0.2832	0.6677	-0.5509	2.2765	1.5796	-0.521
TCGA-91-6840-01	-1.03578	-1.4632	2.1544	0.7046	-0.1661	-0.847	-0.5752	-0.117	0.3488	-0.3696	-0.9375	1.336	-0.1636	-1.4582	0.5562	0.9183	1.9711	0.4304	-0.6245	-0.0871	1.1978	-0.0311	-0.6127	-0.5374	0.6141	-1.1467	1.5045	-0.0426	2.0274	-0.1428	-0.7625
TCGA-91-6847-01	-0.882383	-1.4391	-0.3902	-0.6482	-0.0116	-3.6211	-3.3704	0.8823	-1.3651	1.0937	-0.5685	-1.6232	-2.2958	-1.8054	0.9253	0.1089	1.4453	1.8321	1.1407	-1.0428	0.862	-0.4508	1.0249	0.8839	-0.8292	-3.1583	1.0304	-0.6603	1.5697	0.36	-2.1823
TCGA-91-6848-01	0.442767	-1.951	1.8299	-0.478	2.2338	0.3032	0.8035	2.575	3.8023	1.8827	-0.7497	-0.9471	2.2309	-1.5084	1.59	1.5546	2.4091	2.5795	0.0607	1.4457	0.04	-0.0935	0.9497	1.0563	1.1588	0.1021	0.9942	0.0727	1.6053	-0.575	-0.7135
TCGA-91-6849-01	1.11278	0.9126	-0.5413	1.0417	-1.5661	1.3957	2.2396	-1.656	0.5962	-0.8026	0.1148	0.9817	0.4578	1.7813	-2.0746	-1.6357	-1.6949	-0.3456	-0.5895	-0.6828	0.4639	-1.485	-1.1012	-1.7868	0.4196	-1.3657	-1.1359	-0.0138	-0.7618	-1.872	0.6922
TCGA-91-7771-01	-0.108033	1.1808	0.3494	-0.6949	-0.1424	1.492	1.0667	-1.2822	2.0782	0.6761	-1.2934	-0.2634	0.5174	1.291	-0.907	-1.0481	0.0553	0.6249	-0.149	1.2023	-0.2963	-0.641	-0.0576	-0.7501	0.6364	0.3808	-0.2936	0.9698	-0.1357	-0.891	-0.4232
TCGA-91-8496-01	-0.69	1.2216	0.8725	2.7502	-1.5872	-0.6374	1.0128	-2.0347	0.0919	0.7154	-1.1784	0.2032	-0.6755	0.1969	-1.7967	-1.9019	-2.707	0.6972	-0.6181	-0.4531	-2.9033	-1.485	1.0622	-0.897	0.6488	0.1518	-2.1338	0.5678	0.4036	0.2012	-0.4512
TCGA-91-8497-01	-0.663667	0.2898	-0.7602	0.3982	-1.0136	0.538	-0.131	-1.8157	-0.3277	-0.8552	-0.1629	-0.5512	0.715	-0.3138	-1.7934	-1.0484	-0.9517	0.2207	-1.1919	-0.0979	0.2634	-0.7723	-1.3112	-1.051	0.3881	-0.7227	-1.6544	-0.6885	-1.2605	-0.3116	-0.0837
TCGA-91-8499-01	-0.5456	-1.7842	-1.2818	-2.0187	0.0988	-0.9785	0.0335	2.2432	-1.4171	1.0741	0.4772	-0.2375	-0.3788	-0.2484	1.4008	0.0541	0.1787	2.1839	1.4295	-2.8322	-0.9081	1.1153	1.9434	0.9256	-0.4937	-0.6858	1.6649	-0.3777	3.0337	-0.7886	-2.7862
TCGA-91-A4BC-01	-1.06088	0.3999	-0.1736	0.0764	-0.2122	1.0319	0.231	-0.0862	0.1663	-0.6529	-1.0335	-0.7439	0.7348	0.5312	0.8635	0.0538	1.3612	0.4939	0.8615	-0.3775	0.64	0.5257	-0.6414	0.0545	-0.0086	0.3568	0.0802	-1.6238	0.4823	1.2065	-0.0977
TCGA-91-A4BD-01	-0.63025	0.134	-1.236	1.8324	-1.7583	-2.1564	0.476	0.3257	-1.3765	-2.3693	0.313	1.3654	-2.5639	0.7399	-1.1611	-1.1709	-0.5944	-1.9538	-0.4464	-1.1008	-2.473	-0.2124	-0.1312	-0.9503	0.0188	-0.6404	-1.4396	-2.4255	-0.6905	-0.8579	-0.9896
TCGA-93-7347-01	-0.400917	0.8956	-0.2056	-0.2473	0.4347	1.0918	-0.1734	0.1064	-0.371	-1.3175	-0.2736	0.3234	0.9207	0.5518	-0.5576	-0.7409	-1.0972	-0.0776	-1.652	-0.9172	0.0398	-0.3746	-0.7139	-0.4272	-0.2663	-0.1701	-1.2164	-0.3105	-0.8697	-1.1543	-0.5589
TCGA-93-7348-01	-0.7764	0.7034	0.7091	0.7775	0.1722	0.7715	0.0115	-0.351	0.9052	-0.0693	-1.1634	-0.587	0.4037	0.394	-0.9528	-0.8015	-1.5898	-0.2324	-0.4884	0.655	0.2095	-0.3925	0.3213	-0.2231	0.3762	0.2002	0.0899	-0.594	-0.761	-1.913	1.2624
TCGA-93-8067-01	1.16863	0.8145	0.5804	-0.797	-0.661	-0.5778	0.0145	1.8866	0.1116	1.158	0.0468	1.6196	-0.5114	1.5592	1.0804	0.6488	-0.0779	-0.1213	1.055	0.2639	2.0349	1.2712	-1.1023	1.482	-1.3782	0.3776	1.662	0.6904	0.7258	0.0939	-0.3178
TCGA-93-A4JN-01	-0.800533	-0.2372	1.9745	0.0471	-0.1858	0.797	-0.3161	0.6986	0.3945	-0.3299	-0.9725	-0.9453	0.2733	-1.3873	1.0227	0.4835	0.5008	0.123	1.4441	0.3936	0.4912	-0.4276	0.1159	0.4768	1.0716	-2.118	0.8014	0.4263	0.3174	0.4317	0.9461
TCGA-93-A4JO-01	-1.06403	-0.3381	0.1137	-2.0445	-0.3063	0.2555	0.2064	0.2443	-0.3254	-1.0174	-0.4621	-0.1501	-0.8262	-1.6754	-0.1014	0.3765	1.1665	0.8688	0.5766	-0.4628	0.3989	0.1926	-1.1705	-0.6916	-0.3006	-0.2794	-0.184	-0.8924	-0.7396	-0.5056	0.5355
TCGA-93-A4JP-01	-0.787317	-0.0757	1.2297	-0.6714	-0.5813	-0.4228	1.3385	-0.8126	-0.6775	0.6834	0.0644	-0.946	-1.18	-0.9324	-0.2335	-0.0592	1.1518	0.836	-0.7407	1.2723	-0.5997	-0.3605	-0.1446	-0.6897	0.8712	-0.4545	0.0266	1.3032	0.0014	-0.1539	0.0438
TCGA-93-A4JQ-01	-0.190967	-0.6832	0.9078	-0.6496	1.4388	1.0343	0.0213	-0.9962	-0.297	0.9373	-0.8079	-0.6377	1.8146	0.1541	0.5381	0.1951	-0.2738	0.0388	0.1876	0.5446	0.5843	0.9982	0.3579	0.1093	0.2469	0.7119	-1.0763	-0.1295	0.1859	0.8422	1.5157
TCGA-95-7039-01	-0.174017	-0.8853	-1.6676	0.9837	0.3399	-0.8252	-0.4853	-0.0786	-0.0953	-1.295	-0.3778	1.0915	-0.7395	-0.3698	-0.0446	1.9297	2.1308	-0.3539	0.8418	-0.9179	1.5237	-1.485	-0.4745	-1.3694	-0.5631	1.8595	0.6535	-1.0216	0.42	-1.378	-0.4406
TCGA-95-7043-01	1.84482	0.1211	1.6653	-0.4506	-1.0478	0.7928	-1.654	0.9937	0.2465	-0.2138	1.4432	2.4364	1.2694	1.8643	1.2747	-0.3357	-0.9037	0.3485	0.795	0.6121	0.1722	2.6616	-1.1091	1.2072	-0.4201	-0.9704	-0.3691	0.0101	0.8179	1.612	-1.7816
TCGA-95-7562-01	-0.4058	-1.1504	1.1088	2.0332	0.7828	-0.5943	-0.6279	2.0665	1.2717	0.7223	1.7854	-1.3937	-0.0268	-0.0052	0.523	-0.1887	0.6415	0.0584	1.016	-1.7195	-0.5846	-1.485	1.1566	0.9287	-0.5093	-0.6134	1.5739	-0.2555	3.0272	-1.2808	-1.3621
TCGA-95-7567-01	-0.836317	-0.2549	-1.763	-1.8207	-0.7591	-0.5853	-0.2467	0.8568	0.3083	0.7005	-0.487	-0.0901	-0.1487	-0.3253	0.6754	0.6627	1.0628	0.6556	1.3356	-1.6667	0.9072	-1.2755	-0.9199	-1.844	-0.2737	0.3802	0.6914	-0.2636	0.0564	1.1262	-0.6054
TCGA-95-7944-01	-0.9616	-0.7058	-1.0398	0.5898	-0.818	1.8438	0.2084	1.6104	1.809	-0.532	1.0307	1.2128	-0.4232	-1.7865	0.8279	1.7803	0.3303	1.165	-0.467	-0.7937	-1.8889	1.6132	-0.6632	-2.1458	-1.167	-0.4301	1.9347	1.3314	0.0546	0.078	0.2171
TCGA-95-7947-01	-0.465733	-0.265	1.1976	0.3039	-1.2326	-1.092	-0.2515	1.195	-0.6031	2.2807	0.2734	-0.0113	-1.2901	0.2449	0.8271	-0.1743	-0.1332	-1.4698	0.2731	0.1985	-0.4863	-0.518	0.5517	-0.7871	0.437	-0.0749	0.0928	1.0594	0.7393	-0.6071	0.3056
TCGA-95-7948-01	-1.10718	-2.0376	-3.4339	1.9088	-1.1059	-1.5226	-0.7385	-0.0201	-0.883	0.4707	-0.3053	0.1564	-1.1093	0.244	-1.6733	0.18	1.4174	1.0893	0.406	-0.857	-0.4744	0.2974	1.0012	-0.9891	-1.2425	0.0847	-0.2218	-0.4221	-1.4695	0.438	-2.4234
TCGA-95-8039-01	-0.8433	0.0077	0.4829	-0.1883	0.1873	0.1471	-0.2791	0.8936	-0.5245	-0.4604	-0.8755	-0.0221	-1.284	0.804	-0.427	-0.6748	-1.1569	-1.1848	-1.3514	0.1455	0.1765	0.1796	0.4552	-1.3845	-0.1304	1.9312	0.3467	-0.1941	-1.0051	-1.365	0.1741
TCGA-95-8494-01	-0.261433	-1.0103	0.652	0.1709	1.2261	-1.6541	0.1626	0.8506	-1.5929	-1.4205	0.0522	1.0087	0.8039	0.5557	0.7948	-0.2333	-1.9966	-1.4184	1.8776	0.9348	0.8233	-0.4142	0.1109	-0.8494	-0.3266	0.6994	-1.69	-0.036	0.7379	0.1802	0.1827
TCGA-95-A4VK-01	-0.788517	1.6253	-1.8503	-0.4724	-1.4567	-0.4941	-1.4058	-1.4113	0.3292	-0.0798	-0.2746	1.6705	-0.2863	0.667	-0.1961	-0.4103	-1.1067	0.9087	-1.2471	0.3953	0.5964	-0.2295	-0.1558	-0.4898	-0.6629	-1.4955	-0.7694	0.078	-0.7604	-0.0757	0.5279
TCGA-95-A4VN-01	-0.0314833	-0.018	0.0009	-2.088	1.8632	-0.5162	0.3631	0.6196	-0.7832	0.3802	-0.0569	-0.6815	-1.7714	0.5092	1.0523	0.2973	-0.5845	-0.1761	-0.3465	-0.1554	1.192	-0.7487	-0.5834	-1.523	-0.4635	0.3444	0.4077	-0.3894	-0.203	0.6106	1.975
TCGA-95-A4VP-01	-0.838433	-0.2318	-0.7778	-1.6784	-0.5162	0.4273	0.0707	-0.1324	-0.7647	-0.9876	0.3059	0.7189	-2.5639	0.6941	0.9094	-0.5789	-0.2454	-0.3717	-1.0964	-0.6353	0.3423	0.2529	-2.3611	-0.35	-1.854	-1.0836	-2.3539	-0.9549	-0.9005	-0.1709	1.1558
TCGA-97-7546-01	-0.747333	1.0341	2.9378	1.3084	-0.189	0.5715	0.3426	-0.2473	0.3413	0.3005	-2.2655	-1.5434	0.9576	-1.0822	-1.0961	-1.5219	-1.4808	1.129	-1.2581	-0.3825	-0.9356	-0.532	0.8114	-0.53	1.8527	0.4078	-0.5395	0.2202	-0.8749	-0.8359	-0.0094
TCGA-97-7547-01	-0.06075	0.8311	-1.5657	-0.428	-0.5143	-0.1142	-0.9587	-0.6907	0.3295	0.8965	-0.9532	-0.0457	0.2666	-2.0501	-2.1736	-0.6816	-0.8195	-0.7561	-1.8661	1.523	-1.4794	-0.9535	-1.4163	-0.2963	1.9152	1.4245	-0.4625	-0.1633	-2.1453	-2.7076	-0.9557
TCGA-97-7552-01	-0.25565	0.4922	0.7572	0.078	-0.6798	0.3933	-0.4308	-0.6297	0.7125	0.1874	-1.3405	-0.6502	-0.7877	0.5825	-0.941	-0.6874	0.3296	-0.164	-1.2987	0.4571	-0.7764	1.6147	0.1309	-0.805	0.9414	-0.8111	-0.1895	1.5579	-0.6199	-0.4365	-1.1201
TCGA-97-7553-01	-0.287817	0.4394	0.964	-0.444	-0.104	0.3438	2.2326	-0.9019	-0.5852	0.0635	-1.0788	-0.9794	-0.325	-0.8934	-0.2027	-0.2977	-0.4019	0.4882	-0.8728	0.7799	-0.4065	-0.1215	-0.458	-0.8065	1.1062	-0.5095	-0.1074	1.1229	-0.0798	-0.6906	0.8131
TCGA-97-7554-01	-0.9068	-0.4614	0.3585	-0.7516	0.3254	0.4485	0.5718	0.5514	-0.7611	0.5088	-0.1156	-2.0929	0.8478	-1.6146	-0.2178	-0.0234	-0.0958	-0.2388	-0.6686	1.3389	0.4044	-1.1421	0.5767	-1.0722	0.806	0.7613	1.8398	1.8819	0.3406	0.0387	-1.1573
TCGA-97-7937-01	-0.513733	-0.6781	0.653	0.0564	-0.4511	-1.4439	-0.5082	-0.8673	-1.2518	0.3258	0.1682	-3.2261	0.0175	-1.9392	0.0951	-1.2655	0.0509	-1.5676	1.1851	-2.7731	0.4045	-0.1921	-0.941	-1.2249	1.4883	1.9441	-0.3425	1.3168	0.3428	0.2362	-1.1503
TCGA-97-7938-01	-0.533233	1.2182	1.7548	-0.4493	-0.1506	-0.2152	0.6575	0.6748	0.1846	0.1515	-1.8244	-0.1366	0.2034	-0.0403	-1.6028	-0.8231	-1.277	-0.6011	-1.2874	0.4993	-0.0863	-0.6109	-0.2051	-1.3706	1.9402	0.4396	0.674	0.6497	-0.7825	-0.4612	1.7239
TCGA-97-7941-01	0.1021	0.7207	-0.9291	0.5261	-0.7279	-0.1804	-0.3819	-0.8786	-0.2434	-1.0825	0.2267	1.1722	-0.03	1.1194	-1.4901	-0.5133	0.7871	-0.4342	-1.2457	0.2995	0.3324	-0.0396	-0.7475	-0.9327	3.6429	-0.1171	-1.0158	-0.4469	-1.4632	0.0925	0.1152
TCGA-97-8171-01	-1.4037	1.6192	-0.4839	1.5626	-2.0253	-2.7695	-1.1628	-1.7258	-0.3051	0.1298	-0.4139	0.7612	-0.5228	-0.8746	-0.4101	-0.4552	0.1808	1.6179	-0.4851	-4.2767	-1.3067	-0.8485	0.1109	-0.4486	1.262	-0.7604	1.6817	-0.9082	1.2488	0.3799	0.2263
TCGA-97-8172-01	-0.797183	0.0821	-1.2392	-0.7862	-0.2045	0.9876	0.0764	-1.0694	1.9492	-0.345	-1.0244	-0.843	1.1369	-1.8153	-1.794	-1.2888	-1.3212	0.1544	-1.0139	0.5112	0.4084	-0.6813	-0.193	-1.0645	0.2904	0.5638	-1.0476	0.3234	-1.323	0.4001	-0.2105
TCGA-97-8174-01	-0.603967	1.2498	-0.5114	2.5961	-0.1824	0.7782	-0.7818	-0.8888	0.2128	-0.1671	-0.8258	0.9428	0.4886	0.7534	-1.6589	-0.8095	-1.1687	0.273	-1.1258	-0.0248	0.8451	-0.4348	-0.4797	-0.8392	0.7111	-0.8812	-0.0465	1.0303	-1.5069	-1.2325	-0.4969
TCGA-97-8175-01	-0.47015	-0.0218	0.4935	-1.7456	0.4845	-0.6599	-0.6943	0.6309	-1.4107	-1.3734	0.638	0.3659	-1.9137	-0.1308	0.3809	-0.4608	-1.3464	0.0378	1.4064	0.0521	0.5418	-0.8809	0.0062	0.6245	-1.9994	0.4743	0.3664	0.5821	0.1135	-0.6554	0.4491
TCGA-97-8176-01	1.34308	1.1525	-0.6141	0.2187	0.5313	-0.0756	0.4155	0.1093	3.1419	0.5176	0.4423	1.2199	2.1632	1.3937	0.9657	1.3283	0.9502	1.1482	0.8881	1.0541	1.9244	2.1131	-0.2341	0.9146	-1.2421	-0.0123	1.6444	0.1715	-0.2671	-1.0749	0.8517
TCGA-97-8177-01	-0.652933	-0.3321	0.3628	-0.595	0.106	0.8037	1.5741	-0.1908	-0.88	-1.2068	-0.1658	-0.0496	0.997	0.3092	-0.8262	-0.4952	-1.0029	0.6519	0.0482	-0.1911	-1.2548	-0.3683	-0.2735	-0.9238	0.2914	-0.6262	-0.4502	-0.5479	-0.2476	-0.1107	-0.2913
TCGA-97-8179-01	1.16475	0.1524	-1.4038	-0.2112	0.1556	0.9806	-0.6866	0.3882	0.783	0.7517	0.1719	0.7221	1.3504	0.3054	0.1802	0.4494	0.2899	-1.1894	0.1726	-1.2936	0.9979	-0.693	-1.4791	0.1025	0.387	-0.2371	1.6842	-1.0059	-0.1455	-1.347	-0.024
TCGA-97-8547-01	-0.38455	-0.937	-0.7236	-0.2585	1.3315	0.7542	-0.0347	-0.062	-1.3432	-1.5337	0.2018	-0.6013	1.0095	-0.3364	-0.6909	-1.0303	-0.9211	-0.0467	-0.5062	-0.1133	0.2742	-0.6997	-0.4833	0.1436	-0.1916	-0.0449	-1.1638	-0.1908	-0.565	-0.0117	0.3913
TCGA-97-8552-01	-0.840783	0.0439	0.7229	-0.2236	-1.2031	-0.4832	0.6754	-0.9858	0.2231	-1.7146	-1.4347	-0.1498	0.2112	-0.5399	-2.1853	-1.3201	-1.0907	-0.2503	-0.1383	0.4366	-1.4721	1.509	-0.4621	-0.0788	0.1876	-3.083	-1.7636	-0.4919	-0.6836	-0.7728	0.5773
TCGA-97-A4LX-01	-0.632517	-0.9504	-0.2581	0.2108	-0.3862	0.9541	0.8072	-0.2818	-0.1954	0.5916	-0.7509	-2.3988	0.5315	0.8601	-0.0957	-0.8647	0.7924	0.3236	-0.2662	-0.1329	0.5512	-0.7737	-0.7638	-0.0966	-0.2183	0.9719	-0.7112	-0.5207	0.2437	0.5208	0.7156
TCGA-97-A4M0-01	-0.77585	0.8936	-1.5791	0.3834	-0.9126	-0.2782	-0.0642	0.9621	-0.0646	0.6946	0.2956	0.0378	-0.5437	0.5546	-0.7885	-1.7541	-0.706	0.1726	-1.0721	-1.8604	-0.244	-0.7561	-0.8537	-2.405	0.4176	-0.1715	-1.3831	-1.103	-0.6317	0.9977	-0.2534
TCGA-97-A4M1-01	-1.33043	-0.4704	-0.2959	0.9071	-0.8154	-0.7426	0.1207	-0.9689	-0.0899	-0.5396	-1.451	0.063	-0.4421	0.1954	-1.9208	-2.3138	-0.8241	-0.7398	-0.6474	-0.5424	-1.5294	-0.0587	-0.7764	-1.3497	-0.0963	-1.0504	-1.5204	-1.2319	-0.5662	-0.7409	0.2201
TCGA-97-A4M2-01	-0.621567	0.8117	-0.2553	-0.0642	-0.5939	0.202	1.4418	-1.5963	-0.1032	-0.8384	-0.7068	-0.0097	-1.587	0.172	-1.6282	-0.7851	0.0781	-0.5349	-0.902	-0.3088	-0.3524	-0.2381	-0.9083	-0.2669	0.5753	-0.4473	-1.397	-0.3694	-1.3897	0.3083	0.8612
TCGA-97-A4M3-01	1.61978	1.687	-0.7913	1.2135	-1.0994	1.5605	-0.1099	-1.0136	1.7762	-0.3559	0.7819	0.3991	0.5994	1.7887	-0.4729	-0.535	-0.5868	-0.9585	0.8662	-1.4628	1.9775	2.0975	-1.0546	-0.37	-0.2458	-0.6055	-0.0788	0.1319	-0.951	0.6181	1.1074
TCGA-97-A4M5-01	-0.0543833	0.3434	0.0338	-0.8746	-0.5771	-0.3157	1.0515	-0.174	0.8774	-0.0192	-0.3606	0.5852	-0.7577	1.1039	-0.6167	-0.1346	-0.812	0.2058	-0.5992	0.1518	0.9999	1.2731	-0.6307	-0.8535	0.1301	-0.3703	-0.6522	1.414	-0.5467	0.0936	-0.2599
TCGA-97-A4M6-01	-0.324433	-1.2022	-1.4946	-1.1409	0.0542	0.4474	0.192	-1.5571	-0.3423	-0.2793	-1.6396	-0.3055	0.436	0.5673	-0.7915	-0.3777	-1.0914	-0.6105	-0.4221	0.9631	-1.4508	-0.185	0.1025	-0.4072	0.2373	1.4462	-0.5457	-0.4276	-0.6287	-0.1986	1.6654
TCGA-97-A4M7-01	-0.66155	-0.5961	1.0491	0.1093	0.1383	1.215	0.2566	0.0997	0.721	-0.7852	-0.3116	-0.3107	-0.6863	0.2736	-0.5705	-0.7573	-0.7146	-0.3355	-0.2697	-0.0858	0.0262	0.5972	-0.5481	-0.3749	0.747	-1.0829	-0.2282	-0.4559	-0.7196	0.0992	1.3612
TCGA-99-7458-01	-0.276517	0.7305	-0.0293	1.0486	0.8597	0.2892	-0.4884	0.1282	0.7526	1.5359	-1.2018	-0.8768	0.8589	0.099	-0.8623	-1.3488	-1.1632	0.2861	-1.9266	0.7423	0.2861	-0.902	0.1648	-0.7957	1.4005	-0.5399	-0.5724	0.633	-0.4108	-1.4349	-0.8492
TCGA-99-8025-01	-0.23715	1.2685	-0.507	-1.0867	-0.1691	-0.6831	-0.2322	0.4918	0.8748	-0.3557	0.2448	0.8775	0.1911	-0.1025	0.1915	-0.3723	-0.1622	1.009	0.6	-1.0062	1.1994	0.1596	-0.9254	-0.1554	-0.5624	0.7342	-0.7547	-0.064	-0.3505	-0.3234	-0.2792
TCGA-99-8028-01	-0.765417	-0.6447	-0.0504	0.2735	1.1674	1.5417	1.8363	0.8558	0.9759	-0.8194	-0.3779	-0.5361	0.6016	-0.6763	-0.3198	-0.2811	0.7336	0.0734	-0.4171	-0.6204	0.0792	-0.224	-0.8923	0.0657	-0.6355	-0.4826	-0.857	-0.6423	-0.3057	-0.867	0.9485
TCGA-99-8032-01	-0.140767	-0.296	-0.9413	-1.1314	0.0159	0.4282	-0.1394	1.3929	-0.2915	0.8143	0.3154	-0.0608	1.0282	0.5413	0.2374	-0.3516	-0.2968	-0.3734	-1.0049	-1.2193	0.2311	-0.0749	-1.2387	0.9553	0.4542	-1.0922	-0.5279	-0.6802	0.0154	0.7564	-0.1789
TCGA-99-8033-01	1.27897	1.6004	-0.3635	0.4373	1.0266	1.8932	-0.9177	0.5021	-1.3905	0.9068	1.8516	1.1589	0.7482	0.8393	0.6739	1.0604	0.516	1.181	0.7788	0.7166	0.7249	2.4029	0.31	1.2419	-0.4109	-1.5491	1.153	1.4853	-1.0991	1.6912	1.0901
TCGA-99-AA5R-01	-1.07607	-0.1551	0.405	-0.7526	-0.4325	0.3284	0.7834	-0.2608	-1.0895	0.1124	-1.4955	-0.4851	-0.5505	-1.1749	-1.0435	-1.2643	-0.7941	-0.5424	-1.0565	0.4779	0.837	-0.159	-0.9079	-1.1572	0.1561	-0.4891	-2.5082	-0.0569	-0.4949	-0.3848	0.7042
TCGA-J2-8192-01	-0.485117	-0.0647	0.7162	0.0698	1.3866	0.914	1.3949	-0.5778	0.3006	0.0324	-1.1513	-1.4802	2.019	-0.5968	-1.0122	-1.5344	-1.0718	0.8592	-0.558	0.9257	-0.3362	-1.0116	0.3217	-0.4964	0.6085	1.0942	-0.7164	0.9715	-0.5838	-0.1457	0.6707
TCGA-J2-8194-01	1.2405	1.1833	-0.2132	0.1229	0.6752	0.3849	-0.2702	-0.5895	-0.7258	1.038	-0.3629	-0.293	-1.5113	0.8488	-1.9053	-0.2927	-0.0729	-0.2586	-1.6878	0.1018	0.7254	-0.3021	-0.7016	0.0463	1.4314	0.1708	2.057	0.2648	-1.5078	-0.3049	1.9993
TCGA-J2-A4AD-01	0.895083	-1.7535	1.5394	-0.1405	1.1912	-0.9738	-0.5088	0.1755	-0.2973	-0.075	-0.9596	-0.2347	0.8279	0.2173	0.4675	0.0062	0.5883	0.063	0.503	0.4561	0.1047	0.2623	0.7194	0.7521	0.138	1.9741	-0.1787	0.503	0.0439	0.1104	0.0322
TCGA-J2-A4AE-01	-0.553217	0.9044	1.0429	0.4693	-0.6786	-0.6571	1.1129	0.0321	-0.6704	0.1166	-1.1569	-0.2401	-0.8053	0.6763	-0.7487	-2.0775	-1.0362	-1.0748	-1.2266	0.616	-2.2823	0.1489	0.4522	-1.389	0.7407	-1.0851	-0.4103	0.1389	0.164	0.8444	1.0677
TCGA-J2-A4AG-01	-0.616767	0.1479	-0.0754	0.2462	0.1574	0.1976	0.821	-0.1491	-0.6685	-0.2249	-1.5249	-0.5032	-0.7005	-1.1913	-1.4546	-0.7721	-1.0017	-0.6262	-0.4564	-0.5325	-0.4554	-1.485	-0.6083	-1.407	-0.2256	0.8955	0.1357	-0.0951	-1.0635	0.0381	1.1979
TCGA-L4-A4E5-01	-0.644067	-0.4976	0.2093	0.1543	0.8019	-1.0157	-0.737	0.5895	-0.2229	-0.7828	-1.6581	-0.4264	-0.0667	0.4519	0.3848	0.6914	1.2059	-0.0072	1.827	-0.6134	0.2696	-0.6086	-1.0461	0.1872	0.0554	-0.6573	0.1686	-1.8553	-0.0653	1.8782	0.7649
TCGA-L4-A4E6-01	-1.05913	0.577	0.6674	-0.7155	-0.5441	0.0974	2.7299	-0.7424	-0.6023	-0.897	-0.9445	-0.6064	-1.4987	-0.9639	-1.3633	-1.2781	-1.3345	0.4001	-1.2236	0.0298	-0.9946	-0.8529	-0.8195	-1.5001	0.8027	-0.3721	-2.4499	0.1371	-1.1277	-0.1049	-0.0358
TCGA-L9-A443-01	-0.574767	0.6456	0.0216	0.2044	0.5732	-0.1377	-0.1828	-0.0279	0.6899	0.0182	-1.0826	0.2091	0.3699	0.9445	-0.3587	-0.7369	-0.5426	-0.0621	-0.7612	-0.5316	-0.1616	0.2447	-0.48	0.3135	-0.7657	1.06	-0.935	-1.4598	-1.6402	0.1742	-0.0133
TCGA-L9-A444-01	-1.05635	-0.1298	-1.8999	-0.4898	0.043	0.3261	-0.2107	0.077	-0.2811	-1.3654	-1.3609	-0.4538	0.6552	-1.6469	-0.4739	-0.5059	0.3703	-0.016	-0.1207	-0.7829	0.1216	-1.0075	-0.5271	-0.1929	-0.955	0.2738	0.6452	-1.2182	-0.6084	0.1039	-0.2641
TCGA-L9-A50W-01	-0.657883	0.653	-0.9966	0.016	-2.1421	0.0833	-1.0191	0.4257	-1.0626	-1.7375	-0.1591	0.3233	0.9123	0.7172	-1.0506	-0.8858	-1.2942	-0.4611	-0.6275	-0.0179	0.4849	-0.4885	-0.7448	-2.4041	1.5153	-0.981	-0.8954	-1.3608	-1.532	0.442	0.7443
TCGA-L9-A5IP-01	1.4838	-1.1819	-1.2367	-0.3416	1.2179	2.1254	-0.126	-1.1217	0.7495	2.2556	2.4701	1.747	1.5935	0.9703	0.5983	0.365	1.7419	1.5669	1.6527	2.7194	2.0427	2.9497	-1.1022	0.3602	-1.7051	0.5593	0.0505	2.5127	-0.4015	1.5359	4.0781
TCGA-L9-A743-01	-0.74555	0.4863	0.2287	-1.8327	-0.1439	0.5751	1.3762	0.8845	0.1867	-0.3064	-0.2468	-1.2377	0.3845	0.2383	0.0944	-0.8354	-0.0824	0.2157	0.0249	-0.0692	0.6824	-0.3493	-0.069	-0.8525	-0.2643	-0.2084	-0.1835	-0.3817	0.2913	-0.9306	1.3531
TCGA-L9-A7SV-01	-1.04625	-1.4758	-0.7237	0.6351	-1.8015	-2.674	-1.1105	0.3406	-0.5648	-0.6901	-1.6076	-0.7826	-0.6122	-1.649	0.5436	-0.2067	2.3738	1.2204	1.4102	0.1807	0.1536	0.2083	-0.9289	0.0558	0.5544	0.4379	-0.4882	-2.1765	0.5821	1.731	-0.8713
TCGA-L9-A8F4-01	-0.8406	-1.1568	-0.8488	-0.3408	-1.1376	0.1031	0.0177	0.1269	-0.6371	-0.0971	0.5793	0.272	0.6891	-0.6397	0.1463	0.4995	1.9753	0.4303	0.6505	-1.3507	0.4888	-0.531	-0.9776	1.1845	0.4349	0.4401	-0.3647	-0.5848	0.9698	0.2197	-0.3391
TCGA-MN-A4N1-01	-0.48725	-0.6207	0.4071	-0.7872	0.506	-1.3922	-0.9358	0.4725	-1.2274	-0.9626	-0.5439	1.5842	-0.4198	0.2521	1.0804	0.8715	1.3417	-1.6227	0.59	-0.749	0.0582	-0.0988	-0.7482	-0.3774	-1.1313	-0.6107	-1.0819	-0.2692	0.1749	-1.3106	1.2734
TCGA-MN-A4N4-01	-0.3871	-0.5644	0.9765	-1.4507	0.9055	0.4873	0.2301	1.2857	-0.5266	-0.2783	-0.333	-0.1597	0.6484	-1.4558	-0.4915	1.5006	1.2308	0.5765	0.6062	0.2937	1.5295	-0.2397	-0.5688	0.2324	0.229	0.2016	0.8288	0.2859	-0.0705	-0.6195	0.6023
TCGA-MN-A4N5-01	-0.9017	-0.1746	-0.7609	-1.3546	0.5112	-0.1711	-1.2395	-1.1882	-0.7433	-0.335	-0.2364	-3.1291	-1.0414	-0.2176	1.0534	-0.3591	-0.1051	-0.4905	1.2235	0.8459	0.469	0.1484	-0.1512	-0.8589	-0.7895	0.7428	0.6024	0.1343	0.1942	-0.1387	2.0756
TCGA-MP-A4SV-01	-0.404583	0.4899	0.6094	-0.5212	-1.2016	-0.1709	-0.0024	0.5006	-0.0719	0.2829	-0.1902	-0.4867	0.21	0.128	0.659	1.0431	1.4424	0.3756	0.9439	0.8441	0.1554	-0.9627	-0.1177	-0.4283	0.6762	0.0506	1.3082	-0.454	0.685	1.0337	0.0335
TCGA-MP-A4SW-01	-0.28745	0.0624	-0.4633	-0.5976	-0.6452	-0.5339	0.1983	-0.3749	0.7641	-1.6106	1.2908	-0.4429	-0.9324	1.0964	-0.0529	-0.498	-0.0554	-1.3777	-0.6362	0.421	-0.6048	-0.4817	-0.9602	-0.491	1.8395	0.1532	-0.8001	-0.4942	-0.4405	0.2636	1.0868
TCGA-MP-A4SY-01	0.193933	-0.4501	0.4485	-0.3716	1.1838	0.5202	0.5388	-0.7893	0.5402	-0.5621	0.184	0.0849	1.7987	0.4921	0.0805	-0.1436	0.5084	0.6058	0.6604	0.3498	0.6633	0.432	0.6111	0.234	-0.7856	0.8184	0.8436	0.4312	-1.207	0.0519	0.2407
TCGA-MP-A4T4-01	-0.35385	-1.0256	0.0165	0.4642	0.5506	0.5812	0.4486	-1.5828	1.3578	0.1539	0.0344	-2.7203	1.1458	-1.0072	0.6394	0.2653	1.3876	-0.3566	0.8184	0.2125	0.7149	-0.0674	0.8952	-1.1243	-1.1992	1.3976	0.0509	-0.7301	-0.3456	0.0697	0.3931
TCGA-MP-A4T6-01	-0.97805	-0.1463	0.8758	0.3611	-1.6931	-1.5952	-0.6864	-0.863	-1.8253	-0.9599	-1.2463	-0.0881	-0.6774	-0.1988	-1.1815	-0.5119	0.7243	-1.5753	0.3638	-1.318	-1.0686	-0.0053	-0.6102	-1.9942	-1.0922	0.6858	-1.0594	-1.3295	-0.5319	1.2451	1.8974
TCGA-MP-A4T7-01	0.280283	1.0734	-0.6798	-0.772	-0.8142	0.5479	0.9672	-0.4682	-1.1838	-0.1269	1.3143	1.6519	-1.3868	0.4855	0.7192	0.7047	-0.7322	-0.1153	0.3528	-0.2941	1.5451	1.0825	-0.898	0.0317	-0.0008	-1.1315	-0.0672	0.7125	-0.6015	0.5205	1.4775
TCGA-MP-A4T8-01	-0.694033	0.2977	-1.516	-0.6336	-0.2534	-0.3824	-0.8057	0.1214	0.2452	-0.3426	-0.736	-0.3056	-0.1349	-0.3551	0.1599	1.0733	2.0511	0.1902	-0.3432	-0.4939	0.7246	-0.5287	-0.3407	0.4218	0.0566	0.4216	1.1053	-0.6363	0.1013	0.0201	0.5798
TCGA-MP-A4T9-01	-1.0842	-0.2754	0.8569	-0.9981	0.1899	-0.3709	0.9674	0.0036	-0.4534	-0.6895	-0.5471	-0.847	-0.1537	-1.9411	-0.022	0.2028	-0.2822	-0.0085	0.3808	0.5638	0.3152	-0.1275	-0.5031	-0.1288	-0.1827	-0.9476	-0.2576	0.5005	-0.1651	-1.2745	0.9499
TCGA-MP-A4TA-01	0.808067	0.174	0.1545	-0.4413	1.0221	0.1504	0.6758	-0.3981	-0.3202	-0.3295	-0.3274	0.0193	0.5921	1.523	1.0505	1.2785	1.3846	1.0798	1.0572	0.507	0.0957	1.7483	0.5583	0.6706	0.3996	0.1158	0.5356	-0.639	1.0502	0.0052	0.8987
TCGA-MP-A4TC-01	-0.281367	0.9192	-0.4424	-0.0827	1.0356	0.9037	0.4425	0.0544	0.8766	-0.5075	1.0751	-0.1651	0.98	-0.5843	1.1217	0.1611	0.3113	-0.819	-0.1873	0.4918	0.2148	-0.4823	0.6095	-0.2162	-0.2475	0.9264	-0.5794	0.2542	-0.6636	-1.8688	0.277
TCGA-MP-A4TD-01	0.815717	1.0886	-1.7195	-1.5914	0.1756	1.3104	0.1727	0.6025	0.1182	-0.3388	-0.3622	0.4618	0.7564	1.2951	-0.2956	0.1311	-0.3778	-0.5769	0.2086	-0.2985	0.9762	0.1494	-2.3001	0.4513	-0.3161	0.147	0.0425	-2.3277	-0.4004	0.0766	-0.2641
TCGA-MP-A4TE-01	0.912167	0.8967	-1.4307	-1.2748	-1.6783	0.0071	-1.2613	2.0067	-2.2814	0.7855	0.8439	1.6562	-1.1061	1.7559	0.2057	0.6284	1.0148	-1.6999	-0.5492	-2.6299	0.3502	0.0075	-2.4148	1.082	-1.8055	-0.5809	0.7349	-1.7497	0.3485	0.1932	0.3342
TCGA-MP-A4TF-01	-0.73125	-0.9218	0.2023	-1.2656	-0.6708	-1.2881	-0.934	0.1795	-0.4563	0.9472	0.5062	0.5215	-1.0855	0.582	0.5751	1.3888	-0.284	0.8767	1.0034	-0.2538	0.6901	-0.439	2.075	1.1283	-0.0014	-2.3917	0.8911	0.4706	1.3112	0.9701	-0.199
TCGA-MP-A4TH-01	-0.872417	1.145	-1.1175	0.3098	-1.5701	0.4616	-0.7555	-1.945	1.0822	0.3143	-1.2669	0.0198	-1.0725	0.2531	-1.7038	-1.0654	-0.7792	-0.8373	0.7761	-0.153	-0.2058	-0.9325	-0.4805	-1.3618	-0.2248	-0.7677	-0.8622	0.6598	-1.2324	0.9716	1.0251
TCGA-MP-A4TI-01	-0.435433	-0.8809	-0.5874	-1.4236	1.4604	1.0511	0.9832	0.1812	0.9508	-0.4733	0.1273	-1.4187	0.4547	-0.7504	1.2858	0.7763	-1.0709	0.5473	0.4688	0.084	0.867	-0.8886	0.7478	-0.7641	-0.5533	0.7055	-0.9785	-0.0299	0.9644	0.9724	1.2745
TCGA-MP-A4TJ-01	-0.5104	0.5543	0.0935	-0.542	0.3152	1.2099	1.143	-0.498	-0.3156	-0.3972	-0.4313	-0.2682	-0.1564	0.1988	-0.1337	-0.8141	-0.4197	0.0296	-0.531	0.0543	-0.5382	0.7518	-0.4102	0.502	0.1124	0.1445	-0.58	-0.3926	0.1994	0.3324	1.4321
TCGA-MP-A4TK-01	-0.706717	-0.5147	-0.4802	-1.4472	1.6271	0.7062	0.6636	0.0839	-0.5314	-0.2212	-0.2524	-1.4401	1.2255	-0.8458	0.8808	-0.8835	-0.7683	0.862	-0.5121	0.7799	0.9951	-0.5617	-0.0866	-0.7561	0.0826	0.5786	-1.0981	0.3781	-0.8292	-0.3532	0.4704
TCGA-MP-A5C7-01	0.99075	1.577	0.3047	1.5382	-1.7261	0.4984	-2.2194	-1.046	-0.7019	2.447	-2.2601	0.3378	0.1842	0.9989	-0.9612	-0.3317	0.5082	-2.2928	-0.5093	-1.1482	0.3621	0.321	-0.6074	1.2975	1.0007	0.057	0.6602	-1.1724	-1.0015	0.1827	0.3154
TCGA-NJ-A4YF-01	-1.0994	-1.1637	-1.011	1.3723	-2.0376	-1.1164	-0.3915	0.1905	-1.1413	-0.5848	1.3467	0.6989	-2.5639	-1.3143	0.0699	0.2934	1.2417	-1.177	2.5384	-1.4942	-0.2844	-0.1868	-1.2476	-0.0885	-1.9767	-1.0706	-0.2703	-2.0497	-1.4104	0.9266	-0.2755
TCGA-NJ-A4YG-01	-0.45545	0.4318	-1.5122	-1.0447	-0.0758	0.2059	0.1407	0.2543	0.2641	-0.0323	-0.1793	0.354	-0.0085	0.2143	-0.6023	0.6096	-0.9173	-1.4156	-0.3524	-2.0836	-0.1342	0.1321	-1.0403	-1.062	-0.6967	-0.1412	0.5984	-0.6722	-0.6534	0.0518	-0.0358
TCGA-NJ-A4YI-01	-0.69815	1.4388	0.2873	0.4283	-0.1391	-0.5744	0.7677	0.4361	-0.7054	0.6715	-0.3665	0.2883	-0.0167	-0.6495	-1.0856	-1.0875	-1.7533	0.3589	-0.2244	-0.6175	0.8476	-0.5524	-1.158	0.1465	-1.0674	0.5863	-1.4402	-1.781	-1.2851	1.3259	0.3311
TCGA-NJ-A4YP-01	-0.35085	1.5532	-0.2803	-0.7516	0.3081	0.7931	-0.7294	0.4272	0.9651	0.4756	-0.1993	0.511	0.5216	1.3064	-0.0723	1.0407	-0.1955	0.7336	0.7801	0.4536	1.4664	-0.203	-0.2693	-1.1553	0.21	-0.4773	1.8729	1.51	-0.0926	0.1675	-0.3868
TCGA-NJ-A4YQ-01	0.357067	-1.3763	0.4585	-1.2437	-0.2019	0.1541	-0.0497	-1.3943	-0.1762	0.7255	0.5131	0.3869	-0.3284	0.7879	0.0716	-0.6572	0.6846	-1.4903	0.7653	0.6125	0.6913	-0.2844	0.8828	-0.5093	-1.0504	1.9178	-1.3895	0.0789	-0.1761	1.4181	0.1106
TCGA-NJ-A55A-01	-0.438133	0.567	1.4166	-0.1923	0.0377	0.3404	0.4948	-0.0651	-0.6609	-0.6148	-1.8145	-0.1159	-0.1556	-0.2499	-0.9703	-1.1893	-0.8206	-0.0761	-1.3563	0.0771	-0.9705	2.2431	-0.049	0.446	0.1983	0.574	-0.6481	-0.636	0.2407	0.5715	-0.7405
TCGA-NJ-A55O-01	-0.461567	1.1148	-0.6531	0.6911	-1.8139	-0.9934	0.7026	-1.2687	0.4119	0.3681	0.0297	0.4986	-1.8604	1.3596	-0.2025	-0.2511	0.714	-1.1282	-0.7589	0.0202	0.358	-0.8313	-0.8738	-2.0124	-0.8937	-0.387	-0.1515	-0.572	-1.0823	-0.9863	-0.9476
TCGA-NJ-A55R-01	1.34702	0.6702	-0.6361	1.533	-0.1273	0.9641	-0.3367	-1.7027	0.9466	1.8082	0.281	-0.0506	0.9415	1.4738	-0.1484	-0.4586	-0.489	-0.2571	-0.6298	-1.354	0.4845	1.178	-1.0499	0.9261	-1.0007	-0.7336	0.3103	-2.2754	-0.5385	-0.4274	0.1192
TCGA-NJ-A7XG-01	-0.700367	-0.1789	-1.2531	-1.0929	-1.8068	-2.0609	-2.1251	-0.1962	0.2541	-0.8716	-1.0982	0.2035	-0.7997	0.7229	-1.5432	0.0046	-0.2337	-1.5447	0.0042	0.5244	-0.3107	-1.1663	-0.578	-1.0826	-0.7755	0.7797	-0.3445	-0.2686	-2.0557	0.1077	0.049
TCGA-O1-A52J-01	-1.1479	-0.2466	0.3866	0.2021	-1.1482	-0.3537	1.5062	-0.619	0.6321	-0.6855	-0.3134	0.1002	0.956	-0.188	-1.0878	-1.1701	-1.5371	-1.3352	-0.7104	0.0758	-1.7842	-0.9175	-1.9546	0.0245	0.709	1.8418	-1.0265	-1.4817	-1.0413	0.3465	-0.5659
TCGA-S2-AA1A-01	-0.6764	0.6614	-0.2551	-0.8693	-0.1393	1.6241	0.1378	-0.862	1.7298	-0.2546	-1.136	-0.3119	1.2987	0.8216	-1.9581	-0.8177	-1.451	-0.0647	-0.5649	0.0915	-0.1776	-0.0308	-1.1281	-1.1646	0.2855	-0.6858	-1.3623	-0.3265	-0.7131	-1.6951	1.0372

## Sheet: Supplementary Fig. 2c
	A549
		Control	NOTCH3	GSTP1	HJURP	F2RL2	FAM20B	GPI	HGD	HMGA1	HPDL	NRG4	PFN2	SRPK1	VRK1
	1	97.2708	128.252	149.903	63.1528	68.8311	103.496	23.1635	52.1019	94.1019	39.8445	100.118	42.7399	75.2172	58.8418
	2	101.421	135.893	150.402	74.3807	71.3727	94.134	22.5684	47.244	95.1957	42.193	112.231	47.1153	74.8311	62.445
	3	101.308	161.421	139.528	64.0536	66.933	87.571	22.6649	50.6059	83.4048	43.5603	103.383	43.866	73.0777	67.6408
	p value vs control		0.0144288	0.000253238	0.00104283	7.8908e-05	0.36379	6.06705e-07	1.46286e-05	0.0853438	4.82769e-06	0.246589	8.10205e-06	7.17167e-05	0.000215653
	H460													H460
		Control	NOTCH3	GSTP1	F2RL2	GPI	HMGA1	HPDL	NRG4	PFN2	SRPK1	VRK1			Control	HJURP	FAM20B	HGD
	1	103.628	99.7544	59.0298	66.3972	70.3386	91.1976	47.9636	66.8216	64.3052	84.0728	93.2895		1	86.2349	83.5997	57.1909	81.6092
	2	98.8378	96.6223	59.333	63.7292	63.6382	94.0475	43.1127	53.8151	69.1865	82.3446	91.1066		2	106.56	84.8052	44.0426	75.1332
	3	97.5341	108.507	64.9116	65.0632	77.7059	97.7767	43.7797	63.2137	67.1551	88.4386	87.711		3	107.205	85.8985	61.3401	83.9361
	4	98.4032	106.84	77.3616	82.622	66.3035	85.9126	54.5068	74.4292	66.9527	91.061	105.969		4	98.4032	97.3735	66.9527	67.5795
	5	102.455	114.425	73.6457	88.3077	84.5247	88.5316	54.0367	64.0427	66.9527	91.9564	95.9633		5	102.455	79.3986	73.5114	65.5425
	6	99.1419	114.629	85.0619	85.3305	78.1674	88.7778	54.3277	75.8394	69.0569	99.1419	105.32		6	99.1419	95.0903	74.1382	65.8558
	p value vs control		0.056296	0.000177925	0.00120092	6.324e-05	0.00331816	1.12602e-08	1.00838e-05	3.40214e-10	0.00731624	0.456308		p value vs control		0.0157682	5.81285e-05	0.000163177
	H2023
		Control	NOTCH3	GSTP1	HJURP	F2RL2	FAM20B	GPI	HGD	HMGA1	HPDL	NRG4	PFN2	SRPK1	VRK1
	1	91.4592	95.4532	100.5	90.2624	89.1522	83.2837	57.5026	107.003	71.8783	78.4677	60.7757	80.0538	81.2362	90.1182
	2	107.161	110.564	98.8128	86.6577	86.9605	91.4159	56.4068	109.887	75.4686	76.5356	58.2236	78.4966	86.427	87.8689
	3	101.379	107.781	108.618	78.2947	90.2913	83.8748	59.4204	102.836	75.137	74.3439	61.5688	92.3243	82.3609	97.717
	4	94.9809	115.82	75.2656	92.9175	67.6451	95.6143	56.8987	68.258	76.3484	66.3171	61.7611	85.3582	98.8218	92.5906
	5	105.033	108.404	76.5118	82.8248	58.9621	109.139	61.2503	70.4236	65.9493	56.4901	48.0114	81.4356	90.711	92.9583
	6	99.9864	127.547	84.1324	100.681	70.8731	110.038	59.146	77.3086	81.2313	62.8235	61.9041	103.276	100.375	97.4326
	p value vs control		0.0514402	0.160241	0.017947	0.00329409	0.430295	1.5059e-08	0.222998	1.14114e-05	2.99507e-05	1.874e-07	0.0161296	0.0356422	0.0392895
	# In each panel, mean control was calculated as 100.

## Sheet: Fig. 2a LUAD
STUDY_ID	SAMPLE_ID	NQO1	SLC7A11	GCLC	GCLM	TXNRD1	NR0B1	NRF2 score	NOTCH3
luad_tcga_pan_can_atlas_2018	TCGA-78-7154-01	1.8602	1.8845	1.4088	3.3974	1.9456	1.7322	2.03812	0.2532
luad_tcga_pan_can_atlas_2018	TCGA-55-7570-01	1.4797	1.6981	2.3799	2.5319	1.8355	1.8069	1.95533	0.3622			Bonferroni's multiple comparisons test	Adjusted p value
luad_tcga_pan_can_atlas_2018	TCGA-69-A59K-01	1.8043	0.9116	1.3205	2.7364	3.1711	1.5895	1.92223	1.4907			NRF2 score > 1 vs. 0 < NRF2 score < 1	0.002
luad_tcga_pan_can_atlas_2018	TCGA-50-6592-01	1.3111	1.5624	2.2496	2.1052	2.7137	1.3369	1.87982	1.1878			NRF2 score > 1 vs. –1 < NRF2 score < 0	<0.0001
luad_tcga_pan_can_atlas_2018	TCGA-62-A471-01	1.094	2.0784	2.2583	2.1071	1.8787	1.7152	1.85528	2.272			NRF2 score > 1 vs. NRF2 score < –1	0.0004
luad_tcga_pan_can_atlas_2018	TCGA-78-7146-01	1.3971	1.4787	2.5946	1.8884	2.4478	1.2721	1.84645	0.8377			0 < NRF2 score < 1 vs. –1 < NRF2 score < 0	>0.9999
luad_tcga_pan_can_atlas_2018	TCGA-95-7043-01	1.8766	1.7001	1.6612	2.4503	1.3006	2.0801	1.84482	0.1722			0 < NRF2 score < 1 vs. NRF2 score < –1	>0.9999
luad_tcga_pan_can_atlas_2018	TCGA-73-4676-01	1.819	1.2109	2.372	2.2613	1.3972	1.6353	1.78262	-0.28			–1 < NRF2 score < 0 vs. NRF2 score < –1	>0.9999
luad_tcga_pan_can_atlas_2018	TCGA-49-AAR9-01	1.2941	1.4737	2.4793	1.541	2.2972	1.5095	1.7658	0.2972
luad_tcga_pan_can_atlas_2018	TCGA-53-A4EZ-01	0.8289	0.6399	2.5476	2.0976	2.143	2.2001	1.74285	-1.2197
luad_tcga_pan_can_atlas_2018	TCGA-55-7995-01	1.3397	1.6194	1.0521	3.2102	1.3731	1.8407	1.7392	1.061
luad_tcga_pan_can_atlas_2018	TCGA-55-5899-01	1.1108	0.8399	2.1849	2.7141	1.5268	1.8545	1.70517	-0.1343
luad_tcga_pan_can_atlas_2018	TCGA-78-7220-01	1.2268	1.0402	2.7842	1.6668	1.9492	1.5024	1.69493	1.6393
luad_tcga_pan_can_atlas_2018	TCGA-78-7150-01	0.7451	1.3651	1.9772	2.0775	2.6598	1.1638	1.66475	2.62
luad_tcga_pan_can_atlas_2018	TCGA-73-4666-01	1.6298	1.4616	0.353	2.0202	2.5663	1.944	1.66248	0.3767
luad_tcga_pan_can_atlas_2018	TCGA-97-A4M3-01	1.6054	2.0517	0.801	2.0507	1.4626	1.7473	1.61978	1.9775
luad_tcga_pan_can_atlas_2018	TCGA-35-3615-01	2.2334	2.065	1.2001	2.4858	1.3357	0.3325	1.60875	0.1856
luad_tcga_pan_can_atlas_2018	TCGA-35-5375-01	1.8325	1.0188	1.7952	3.0837	0.8995	0.9953	1.60417	-1.0049
luad_tcga_pan_can_atlas_2018	TCGA-86-8358-01	1.5663	1.3662	2.2608	0.8414	1.8292	1.7559	1.6033	-0.0397
luad_tcga_pan_can_atlas_2018	TCGA-67-3771-01	0.959	1.6742	1.7646	1.8784	2.0439	1.2567	1.59613	1.717
luad_tcga_pan_can_atlas_2018	TCGA-86-8672-01	1.1835	1.066	2.1506	2.0151	1.7092	1.4095	1.58898	0.9953
luad_tcga_pan_can_atlas_2018	TCGA-38-4631-01	1.0009	1.0152	1.8045	1.675	2.523	1.4593	1.57965	-1.5706
luad_tcga_pan_can_atlas_2018	TCGA-05-5428-01	1.2025	0.3601	1.9056	2.6727	1.7115	1.5586	1.5685	-1.2404
luad_tcga_pan_can_atlas_2018	TCGA-05-4389-01	1.6814	1.5941	1.2783	1.4066	1.7226	1.6451	1.55468	0.2377
luad_tcga_pan_can_atlas_2018	TCGA-55-8505-01	0.9077	1.7915	1.872	1.6985	2.0829	0.8721	1.53745	1.6702
luad_tcga_pan_can_atlas_2018	TCGA-75-7027-01	1.8852	2.0816	0.9441	1.7109	1.7911	0.7222	1.52252	1.3682
luad_tcga_pan_can_atlas_2018	TCGA-86-7711-01	0.4102	1.579	2.7697	3.1048	2.0198	-0.907	1.49608	1.3132
luad_tcga_pan_can_atlas_2018	TCGA-L9-A5IP-01	1.5509	1.9726	0.2079	1.4722	2.2028	1.4964	1.4838	2.0427
luad_tcga_pan_can_atlas_2018	TCGA-50-5072-01	0.9086	1.612	1.7184	1.178	2.2898	1.0433	1.45835	1.5617
luad_tcga_pan_can_atlas_2018	TCGA-78-7160-01	1.3834	2.0553	1.2173	1.8645	1.2952	0.9023	1.453	1.7597
luad_tcga_pan_can_atlas_2018	TCGA-44-2655-01	1.5696	1.3429	1.2405	1.9555	1.1216	1.4748	1.45082	-0.1467
luad_tcga_pan_can_atlas_2018	TCGA-55-8620-01	0.9139	0.8717	0.9883	2.1285	1.7208	2.0744	1.4496	-2.1717
luad_tcga_pan_can_atlas_2018	TCGA-44-7660-01	1.1039	1.5685	2.0569	1.3458	1.3574	1.1891	1.43693	0.1301
luad_tcga_pan_can_atlas_2018	TCGA-44-7671-01	1.7773	1.7671	1.5637	1.4383	0.6494	1.3592	1.42583	1.2301
luad_tcga_pan_can_atlas_2018	TCGA-86-8281-01	1.5489	1.2228	1.6532	1.5484	1.2074	1.2912	1.41198	0.7041
luad_tcga_pan_can_atlas_2018	TCGA-86-8073-01	0.915	2.1864	1.9412	2.3999	2.0818	-1.161	1.39388	-0.0572
luad_tcga_pan_can_atlas_2018	TCGA-75-6211-01	2.1425	0.927	-0.2709	2.0972	1.9002	1.3181	1.35235	-0.7668
luad_tcga_pan_can_atlas_2018	TCGA-44-A4SS-01	1.6807	1.7264	0.8593	2.9333	1.5242	-0.6284	1.34925	1.097
luad_tcga_pan_can_atlas_2018	TCGA-NJ-A55R-01	1.6856	1.0415	0.6521	2.068	1.0733	1.5616	1.34702	0.4845
luad_tcga_pan_can_atlas_2018	TCGA-97-8176-01	1.4092	1.6185	1.0269	1.9797	1.7732	0.251	1.34308	1.9244
luad_tcga_pan_can_atlas_2018	TCGA-05-4418-01	0.4074	1.5286	1.8324	1.407	2.2497	0.6275	1.3421	1.0443
luad_tcga_pan_can_atlas_2018	TCGA-44-7669-01	0.5095	1.0428	1.2169	1.4775	2.0113	1.6481	1.31768	-1.0352
luad_tcga_pan_can_atlas_2018	TCGA-78-8640-01	1.927	1.4497	1.4547	2.3146	1.6738	-0.9765	1.30722	1.1959
luad_tcga_pan_can_atlas_2018	TCGA-49-4506-01	1.4456	1.5226	0.8877	1.9272	1.6963	0.3579	1.30622	0.5644
luad_tcga_pan_can_atlas_2018	TCGA-55-6968-01	1.6006	0.3277	1.2467	1.4775	1.5182	1.5901	1.29347	-1.0286
luad_tcga_pan_can_atlas_2018	TCGA-44-7670-01	0.5919	1.7086	1.6039	0.8083	1.4388	1.5921	1.2906	0.5481
luad_tcga_pan_can_atlas_2018	TCGA-62-8398-01	1.5369	1.7559	0.459	1.3172	1.9118	0.7388	1.2866	1.6586
luad_tcga_pan_can_atlas_2018	TCGA-99-8033-01	1.4296	1.6086	1.5059	2.0778	2.2129	-1.161	1.27897	0.7249
luad_tcga_pan_can_atlas_2018	TCGA-55-A492-01	2.2569	1.2451	0.9053	0.6512	0.8651	1.7197	1.27388	-0.1899
luad_tcga_pan_can_atlas_2018	TCGA-86-8674-01	2.0283	1.2072	0.5135	1.7583	1.2374	0.8793	1.27067	0.841
luad_tcga_pan_can_atlas_2018	TCGA-50-5066-01	1.2538	0.8891	0.9089	2.1286	1.096	1.3063	1.26378	-2.4292
luad_tcga_pan_can_atlas_2018	TCGA-49-6742-01	1.3071	1.206	1.8304	1.0306	1.5895	0.4869	1.24175	1.1067
luad_tcga_pan_can_atlas_2018	TCGA-J2-8194-01	1.3161	1.2931	1.1518	1.8356	0.6708	1.1756	1.2405	0.7254
luad_tcga_pan_can_atlas_2018	TCGA-73-4675-01	1.5481	2.3542	0.2035	1.6818	0.9481	0.704	1.23995	2.1221
luad_tcga_pan_can_atlas_2018	TCGA-49-4488-01	0.7932	0.9703	2.0768	0.4249	1.6118	1.4469	1.22065	-0.3055
luad_tcga_pan_can_atlas_2018	TCGA-50-5936-01	1.0428	1.1576	1.5197	1.4083	1.662	0.53	1.22007	1.1466
luad_tcga_pan_can_atlas_2018	TCGA-55-6975-01	0.9336	1.1597	1.7778	0.8395	1.4745	1.0673	1.20873	1.7607
luad_tcga_pan_can_atlas_2018	TCGA-05-4384-01	1.3392	1.2213	1.0062	1.0869	1.3801	1.0959	1.18827	0.83
luad_tcga_pan_can_atlas_2018	TCGA-55-8302-01	1.0326	1.0696	1.8577	-0.0758	1.7658	1.4269	1.17947	0.7231
luad_tcga_pan_can_atlas_2018	TCGA-78-7148-01	1.1547	1.6285	0.4222	1.8367	1.0587	0.9741	1.17915	1.0996
luad_tcga_pan_can_atlas_2018	TCGA-93-8067-01	1.9489	1.5406	1.7115	0.744	1.2082	-0.1414	1.16863	2.0349
luad_tcga_pan_can_atlas_2018	TCGA-97-8179-01	1.5807	1.1751	0.9843	1.4208	0.4483	1.3793	1.16475	0.9979
luad_tcga_pan_can_atlas_2018	TCGA-49-4514-01	1.8462	1.0025	1.1152	1.0956	1.065	0.8342	1.15978	0.898
luad_tcga_pan_can_atlas_2018	TCGA-49-4486-01	2.1603	0.626	1.0392	0.8559	1.6994	0.5711	1.15865	-0.9721
luad_tcga_pan_can_atlas_2018	TCGA-49-AAR0-01	1.3431	0.8623	0.696	1.0258	0.9404	1.9717	1.13988	-0.0333
luad_tcga_pan_can_atlas_2018	TCGA-49-AAR3-01	0.4655	1.5831	1.0468	1.1174	1.3272	1.237	1.1295	0.4667
luad_tcga_pan_can_atlas_2018	TCGA-50-5939-01	0.6031	2.2124	0.3064	1.5998	1.063	0.9861	1.12847	0.8119
luad_tcga_pan_can_atlas_2018	TCGA-78-7162-01	1.1807	0.9228	1.2918	0.711	1.4609	1.1605	1.12128	0.9467
luad_tcga_pan_can_atlas_2018	TCGA-62-A470-01	1.132	1.3227	1.4567	0.7666	1.303	0.7281	1.11818	-0.0375
luad_tcga_pan_can_atlas_2018	TCGA-78-7633-01	1.2077	0.6964	1.229	0.5433	1.7104	1.3178	1.11743	1.9815
luad_tcga_pan_can_atlas_2018	TCGA-53-7624-01	1.0944	1.1485	1.5565	1.1913	2.3806	-0.6946	1.11278	-0.1835
luad_tcga_pan_can_atlas_2018	TCGA-91-6849-01	2.0173	1.6964	0.9098	1.1115	-0.2187	1.1604	1.11278	0.4639
luad_tcga_pan_can_atlas_2018	TCGA-49-4507-01	1.6263	1.3002	0.2537	0.8982	1.1839	1.3814	1.10728	-0.4468
luad_tcga_pan_can_atlas_2018	TCGA-50-5051-01	1.7639	1.227	-0.0433	0.6428	1.0892	1.8731	1.09212	-0.3107
luad_tcga_pan_can_atlas_2018	TCGA-44-6145-01	1.6158	1.4376	0.4643	2.446	1.6698	-1.161	1.07875	0.7819
luad_tcga_pan_can_atlas_2018	TCGA-73-4677-01	1.362	1.3896	1.5103	0.6718	0.2812	1.0576	1.04542	0.2989
luad_tcga_pan_can_atlas_2018	TCGA-55-8089-01	1.5888	1.9516	0.9664	1.9789	0.8615	-1.161	1.03103	-0.0007
luad_tcga_pan_can_atlas_2018	TCGA-55-8085-01	1.3251	0.9932	0.8673	1.3604	1.0956	0.5357	1.02955	0.2964
luad_tcga_pan_can_atlas_2018	TCGA-78-7156-01	1.7358	1.5198	0.3762	1.1017	0.9159	0.5226	1.02867	0.1895
luad_tcga_pan_can_atlas_2018	TCGA-49-AARE-01	1.2954	1.409	2.0916	0.7492	1.636	-1.0104	1.02847	0.5971
luad_tcga_pan_can_atlas_2018	TCGA-55-8208-01	0.4983	1.3842	1.1618	0.8789	0.9537	1.1612	1.00635	0.6339
luad_tcga_pan_can_atlas_2018	TCGA-MP-A5C7-01	1.3516	1.6058	0.7883	0.4691	0.8964	0.8333	0.99075	0.3621
luad_tcga_pan_can_atlas_2018	TCGA-05-4415-01	0.7716	1.35	-0.0672	1.5342	1.9283	0.4191	0.989333	-0.3542
luad_tcga_pan_can_atlas_2018	TCGA-75-7031-01	1.746	0.2592	1.3235	0.4713	1.0196	1.0844	0.984	-1.3711
luad_tcga_pan_can_atlas_2018	TCGA-MP-A4TE-01	1.7251	0.6456	0.4553	0.2132	1.5608	0.873	0.912167	0.3502
luad_tcga_pan_can_atlas_2018	TCGA-55-6972-01	2.2063	0.8276	-0.0083	1.1525	1.9723	-0.6838	0.9111	-1.6331
luad_tcga_pan_can_atlas_2018	TCGA-62-A46O-01	0.6219	1.1767	0.8478	1.5814	1.7942	-0.5713	0.90845	0.0494
luad_tcga_pan_can_atlas_2018	TCGA-44-6776-01	2.3035	1.4241	0.3522	1.0781	0.0967	0.16	0.902433	0.1296
luad_tcga_pan_can_atlas_2018	TCGA-J2-A4AD-01	1.2037	0.7557	2.2407	0.355	0.5769	0.2385	0.895083	0.1047
luad_tcga_pan_can_atlas_2018	TCGA-78-8660-01	1.4805	0.6278	2.1621	0.1663	2.0924	-1.161	0.894683	0.9927
luad_tcga_pan_can_atlas_2018	TCGA-78-7167-01	1.719	0.857	0.9767	-0.045	0.614	1.1625	0.8807	0.9019
luad_tcga_pan_can_atlas_2018	TCGA-78-7166-01	1.494	1.1335	1.732	0.9141	0.9788	-1.161	0.848567	0.7573
luad_tcga_pan_can_atlas_2018	TCGA-05-4395-01	0.7818	1.5035	1.0821	1.2883	1.5717	-1.161	0.8444	0.3578
luad_tcga_pan_can_atlas_2018	TCGA-55-A48Y-01	1.7725	0.981	0.3931	0.9783	0.953	-0.0555	0.837067	1.5555
luad_tcga_pan_can_atlas_2018	TCGA-73-4659-01	1.5872	1.1839	0.0752	1.09	0.3722	0.6454	0.82565	-0.1173
luad_tcga_pan_can_atlas_2018	TCGA-78-7149-01	1.4315	0.9843	1.2204	-0.2539	0.5482	0.9989	0.821567	1.2091
luad_tcga_pan_can_atlas_2018	TCGA-MP-A4TD-01	1.2594	1.0841	0.2104	0.012	0.922	1.4064	0.815717	0.9762
luad_tcga_pan_can_atlas_2018	TCGA-55-A4DF-01	1.1602	0.3711	1.0458	0.5504	1.2274	0.5163	0.811867	-1.2595
luad_tcga_pan_can_atlas_2018	TCGA-MP-A4TA-01	0.7621	0.4893	1.461	0.3039	1.1856	0.6465	0.808067	0.0957
luad_tcga_pan_can_atlas_2018	TCGA-49-6743-01	0.307	0.7386	2.2486	1.1367	1.5563	-1.161	0.804367	1.3003
luad_tcga_pan_can_atlas_2018	TCGA-55-8510-01	0.4578	0.4276	1.1005	0.8404	0.5371	1.331	0.7824	0.71
luad_tcga_pan_can_atlas_2018	TCGA-69-8255-01	0.3793	-0.0284	1.033	1.4972	1.3487	0.4233	0.775517	-2.6072
luad_tcga_pan_can_atlas_2018	TCGA-91-6830-01	1.319	0.4586	0.6073	1.3022	2.1244	-1.161	0.775083	0.6499
luad_tcga_pan_can_atlas_2018	TCGA-44-6779-01	1.5801	0.7312	0.6507	1.3367	0.474	-0.1583	0.769067	-0.4984
luad_tcga_pan_can_atlas_2018	TCGA-69-8253-01	1.2874	1.5099	0.8145	1.0237	0.4402	-0.5637	0.752	1.177
luad_tcga_pan_can_atlas_2018	TCGA-55-8512-01	0.9643	1.0038	0.9913	0.8005	0.1621	0.1726	0.682433	-0.254
luad_tcga_pan_can_atlas_2018	TCGA-80-5611-01	1.0062	1.1741	1.1013	-0.7617	0.4007	1.1115	0.672017	-2.7669
luad_tcga_pan_can_atlas_2018	TCGA-05-4422-01	1.8884	0.4107	0.6093	0.374	0.8067	-0.145	0.65735	-1.4782
luad_tcga_pan_can_atlas_2018	TCGA-55-1594-01	0.9944	0.1262	1.0486	0.0148	1.2957	0.3673	0.641167	-0.5486
luad_tcga_pan_can_atlas_2018	TCGA-64-5781-01	0.8902	1.1202	0.5248	1.3795	0.5591	-0.8291	0.60745	0.0112
luad_tcga_pan_can_atlas_2018	TCGA-69-7978-01	-0.1801	0.8926	1.189	0.452	1.0951	0.1941	0.607117	2.1938
luad_tcga_pan_can_atlas_2018	TCGA-44-6778-01	-0.0415	-0.1416	0.3725	0.8234	1.2835	1.0641	0.560067	-1.351
luad_tcga_pan_can_atlas_2018	TCGA-73-4670-01	0.6662	0.5402	1.1496	1.1105	0.4862	-0.6322	0.553417	1.1326
luad_tcga_pan_can_atlas_2018	TCGA-05-4434-01	1.0553	1.1507	0.1293	0.8655	1.1431	-1.0792	0.544117	-0.2546
luad_tcga_pan_can_atlas_2018	TCGA-55-6970-01	0.6781	0.5635	1.7222	1.0632	0.3216	-1.161	0.531267	1.1558
luad_tcga_pan_can_atlas_2018	TCGA-4B-A93V-01	1.0492	0.9655	0.4902	0.2571	-0.692	0.8841	0.49235	-0.1433
luad_tcga_pan_can_atlas_2018	TCGA-44-2656-01	0.879	-0.4934	1.2171	0.6231	1.5973	-1.161	0.443683	-0.4355
luad_tcga_pan_can_atlas_2018	TCGA-91-6848-01	-0.9588	1.8025	0.0823	-0.2548	1.5661	0.4193	0.442767	0.04
luad_tcga_pan_can_atlas_2018	TCGA-50-5933-01	-0.7188	0.0572	2.4119	1.0376	0.7257	-1.161	0.3921	0.5354
luad_tcga_pan_can_atlas_2018	TCGA-NJ-A4YQ-01	0.6209	-0.3668	1.7201	-0.3195	1.6487	-1.161	0.357067	0.6913
luad_tcga_pan_can_atlas_2018	TCGA-69-7979-01	0.4044	0.4003	1.2757	0.1786	0.6754	-1.0588	0.3126	0.9912
luad_tcga_pan_can_atlas_2018	TCGA-49-AAR2-01	0.9529	0.1999	1.166	-0.7858	-0.1122	0.3664	0.297867	-0.7794
luad_tcga_pan_can_atlas_2018	TCGA-75-6205-01	0.501	1.4136	-0.9242	1.2945	0.59	-1.161	0.28565	0.9029
luad_tcga_pan_can_atlas_2018	TCGA-MP-A4T7-01	0.7975	0.9221	0.4904	-0.2451	0.7311	-1.0143	0.280283	1.5451
luad_tcga_pan_can_atlas_2018	TCGA-44-7667-01	0.7406	0.3468	0.1329	0.4947	1.0814	-1.161	0.272567	0.0452
luad_tcga_pan_can_atlas_2018	TCGA-50-5931-01	-0.6399	0.0219	1.4307	-0.4449	1.0626	0.141	0.2619	-0.3004
luad_tcga_pan_can_atlas_2018	TCGA-50-6594-01	0.388	-0.1481	0.3054	-0.2694	2.2307	-0.947	0.259933	-0.0969
luad_tcga_pan_can_atlas_2018	TCGA-38-4627-01	0.4996	0.4684	-0.0643	0.1256	-0.051	0.2858	0.210683	0.8189
luad_tcga_pan_can_atlas_2018	TCGA-55-6984-01	0.6749	1.2846	0.2963	0.3567	-0.199	-1.161	0.20875	-0.807
luad_tcga_pan_can_atlas_2018	TCGA-91-6836-01	0.0445	0.3787	0.2717	1.1185	0.128	-0.7528	0.1981	0.5393
luad_tcga_pan_can_atlas_2018	TCGA-05-4397-01	0.5467	-0.5329	0.0377	0.6676	-0.0351	0.4882	0.195367	-1.1505
luad_tcga_pan_can_atlas_2018	TCGA-MP-A4SY-01	0.7863	0.5787	-0.314	0.6999	0.3233	-0.9106	0.193933	0.6633
luad_tcga_pan_can_atlas_2018	TCGA-55-6982-01	0.5466	0.159	0.1606	0.4821	0.6347	-0.8987	0.180717	-0.0286
luad_tcga_pan_can_atlas_2018	TCGA-62-A46U-01	0.3094	0.6422	-0.5797	1.2955	0.5536	-1.161	0.176667	-0.8319
luad_tcga_pan_can_atlas_2018	TCGA-55-6987-01	-0.3558	0.0074	0.3474	0.4824	0.5398	0.0059	0.171183	-0.0212
luad_tcga_pan_can_atlas_2018	TCGA-50-6590-01	0.3212	0.0855	0.0591	0.9162	0.721	-1.161	0.157	0.4155
luad_tcga_pan_can_atlas_2018	TCGA-75-5122-01	0.1352	0.6173	1.3337	0.2741	-0.3015	-1.161	0.149633	-1.7896
luad_tcga_pan_can_atlas_2018	TCGA-55-8091-01	0.1316	1.3172	0.6912	-0.1487	0.0652	-1.161	0.14925	0.2826
luad_tcga_pan_can_atlas_2018	TCGA-44-A47G-01	0.3625	-0.2198	0.7785	0.8978	0.0447	-0.9785	0.147533	-0.0494
luad_tcga_pan_can_atlas_2018	TCGA-05-4396-01	-0.0182	0.807	-0.4405	1.469	0.1539	-1.161	0.135033	0.1325
luad_tcga_pan_can_atlas_2018	TCGA-73-7498-01	0.9794	-0.2474	0.325	-0.4181	0.0206	0.122	0.13025	1.3443
luad_tcga_pan_can_atlas_2018	TCGA-55-7994-01	-0.1846	0.1049	1.1356	-0.1917	0.8562	-0.9641	0.12605	-0.1825
luad_tcga_pan_can_atlas_2018	TCGA-67-3774-01	0.9237	0.3528	0.089	-0.356	-0.6663	0.362	0.117533	-0.1888
luad_tcga_pan_can_atlas_2018	TCGA-97-7941-01	0.8115	1.2926	0.4188	-0.7341	-0.3485	-0.8277	0.1021	0.3324
luad_tcga_pan_can_atlas_2018	TCGA-75-6206-01	1.0423	0.1077	0.2274	-0.4032	0.0013	-0.3996	0.0959833	0.4782
luad_tcga_pan_can_atlas_2018	TCGA-44-3398-01	0.6195	0.285	-0.4663	1.4894	-0.3321	-1.161	0.0724167	-0.9728
luad_tcga_pan_can_atlas_2018	TCGA-05-4398-01	-0.4627	-1.1869	0.4426	0.4797	1.2711	-0.1983	0.0575833	0.9445
luad_tcga_pan_can_atlas_2018	TCGA-75-5125-01	-1.9261	-0.8855	2.0078	0.1782	1.753	-0.7858	0.0569333	-0.4394
luad_tcga_pan_can_atlas_2018	TCGA-55-1596-01	0.8944	-0.4191	0.3858	-0.2049	0.7612	-1.161	0.0427333	-0.8581
luad_tcga_pan_can_atlas_2018	TCGA-86-A456-01	0.8012	-0.1421	-0.2592	0.2165	-0.0562	-0.3848	0.0292333	-0.7541
luad_tcga_pan_can_atlas_2018	TCGA-44-4112-01	-0.3766	-0.0303	0.5535	0.5288	0.6175	-1.161	0.0219833	-0.4383
luad_tcga_pan_can_atlas_2018	TCGA-75-5126-01	-0.3024	0.0522	1.2101	-0.1951	0.4658	-1.161	0.0116	-1.2923
luad_tcga_pan_can_atlas_2018	TCGA-05-4433-01	1.0745	1.3865	0.2894	-1.2464	-0.312	-1.161	0.00516667	-1.738
luad_tcga_pan_can_atlas_2018	TCGA-62-8395-01	1.0674	0.386	-0.801	0.3145	0.0639	-1.161	-0.0217	0.8239
luad_tcga_pan_can_atlas_2018	TCGA-95-A4VN-01	0.285	-0.3943	-1.1278	0.5026	1.7066	-1.161	-0.0314833	1.192
luad_tcga_pan_can_atlas_2018	TCGA-69-8254-01	0.7469	0.8626	-0.3663	-0.1182	-0.2925	-1.0727	-0.0400333	-1.9335
luad_tcga_pan_can_atlas_2018	TCGA-69-7761-01	0.7897	0.1829	0.0712	-0.1102	-0.0238	-1.161	-0.0418667	-0.3968
luad_tcga_pan_can_atlas_2018	TCGA-62-A472-01	0.3971	-0.5146	-1.1701	0.8049	1.3729	-1.161	-0.0451333	0.1
luad_tcga_pan_can_atlas_2018	TCGA-44-2662-01	-0.572	-0.3965	0.1015	0.4947	0.5441	-0.4646	-0.0488	0.2957
luad_tcga_pan_can_atlas_2018	TCGA-64-1676-01	1.4511	-1.43	-0.1319	0.9722	-0.0161	-1.161	-0.0526167	-2.9475
luad_tcga_pan_can_atlas_2018	TCGA-97-A4M5-01	0.123	2.2465	-0.4916	-0.817	-0.3666	-1.0206	-0.0543833	0.9999
luad_tcga_pan_can_atlas_2018	TCGA-86-8075-01	-0.763	0.2646	0.7577	-0.0406	-0.3908	-0.1684	-0.05675	-0.2381
luad_tcga_pan_can_atlas_2018	TCGA-55-7815-01	0.0983	1.2894	-1.2914	0.5447	0.1627	-1.161	-0.05955	-1.4751
luad_tcga_pan_can_atlas_2018	TCGA-97-7547-01	0.4796	0.8928	-0.5395	-0.3187	0.2823	-1.161	-0.06075	-1.4794
luad_tcga_pan_can_atlas_2018	TCGA-55-8204-01	-1.0732	0.6436	0.74	1.1808	-0.9246	-0.9886	-0.0703333	0.0404
luad_tcga_pan_can_atlas_2018	TCGA-44-6146-01	0.5586	1.2877	-0.2113	-0.5462	-0.3697	-1.161	-0.07365	-1.3208
luad_tcga_pan_can_atlas_2018	TCGA-78-7159-01	-0.6773	1.2742	0.2158	-0.3946	-0.1158	-0.7694	-0.07785	0.0766
luad_tcga_pan_can_atlas_2018	TCGA-44-2668-01	-0.1117	-0.3586	0.4109	-0.0138	0.7476	-1.161	-0.0811	0.1012
luad_tcga_pan_can_atlas_2018	TCGA-69-7974-01	0.1949	-0.3387	-0.381	0.3456	0.7325	-1.161	-0.101283	1.2744
luad_tcga_pan_can_atlas_2018	TCGA-80-5607-01	-1.2432	1.9218	0.4461	-0.9473	0.3483	-1.161	-0.105883	-0.3548
luad_tcga_pan_can_atlas_2018	TCGA-91-7771-01	0.3712	0.623	0.1006	-0.1042	-0.4778	-1.161	-0.108033	-0.2963
luad_tcga_pan_can_atlas_2018	TCGA-55-8094-01	0.3674	0.009	-0.0556	-0.2485	0.0225	-0.7494	-0.1091	-2.0067
luad_tcga_pan_can_atlas_2018	TCGA-73-4668-01	-0.7893	-1.2719	0.9454	1.2511	-0.3567	-0.5406	-0.127	1.0388
luad_tcga_pan_can_atlas_2018	TCGA-49-AARQ-01	1.0896	-0.2081	1.3824	-1.4369	-1.0009	-0.6242	-0.133017	-1.3082
luad_tcga_pan_can_atlas_2018	TCGA-55-7727-01	-0.3813	0.1198	0.5777	-0.1236	0.1306	-1.161	-0.139633	-1.3192
luad_tcga_pan_can_atlas_2018	TCGA-99-8032-01	-0.586	0.506	0.1127	-0.4235	-0.2169	-0.2369	-0.140767	0.2311
luad_tcga_pan_can_atlas_2018	TCGA-86-8056-01	0.5759	0.151	-1.5111	0.8796	0.0694	-1.0416	-0.146133	-1.0703
luad_tcga_pan_can_atlas_2018	TCGA-86-8074-01	-0.6934	-0.3464	1.0493	1.1278	-0.8951	-1.161	-0.153133	-0.1048
luad_tcga_pan_can_atlas_2018	TCGA-55-7724-01	-0.4354	-0.4439	0.51	0.2091	-0.4053	-0.3792	-0.15745	-0.8148
luad_tcga_pan_can_atlas_2018	TCGA-55-6712-01	0.0539	-0.0135	0.3881	-0.07	-0.1943	-1.161	-0.166133	-1.7422
luad_tcga_pan_can_atlas_2018	TCGA-78-7540-01	1.1537	1.2731	-0.3412	-1.4554	-0.4694	-1.161	-0.1667	-1.4363
luad_tcga_pan_can_atlas_2018	TCGA-38-4625-01	-0.3872	-0.6875	0.6991	0.582	-0.0492	-1.161	-0.1673	-1.2805
luad_tcga_pan_can_atlas_2018	TCGA-95-7039-01	1.0828	-1.1734	0.1795	-0.2167	0.2447	-1.161	-0.174017	1.5237
luad_tcga_pan_can_atlas_2018	TCGA-78-7152-01	-0.3725	0.9039	-1.5452	0.7391	0.3892	-1.161	-0.174417	0.2705
luad_tcga_pan_can_atlas_2018	TCGA-44-5644-01	-0.3796	0.5777	0.5508	-0.9502	0.0473	-0.9563	-0.18505	-1.7753
luad_tcga_pan_can_atlas_2018	TCGA-78-7163-01	1.2767	0.648	-1.2592	-0.3514	-0.2722	-1.161	-0.186517	-3.3153
luad_tcga_pan_can_atlas_2018	TCGA-93-A4JQ-01	-0.4533	0.217	0.8536	-0.7979	0.1958	-1.161	-0.190967	0.5843
luad_tcga_pan_can_atlas_2018	TCGA-86-7954-01	-0.0234	-0.5217	0.2526	0.4891	-0.236	-1.161	-0.200067	-0.6796
luad_tcga_pan_can_atlas_2018	TCGA-55-7284-01	0.7896	0.5839	-0.2771	-0.6562	-0.4891	-1.161	-0.20165	-0.382
luad_tcga_pan_can_atlas_2018	TCGA-05-5425-01	-0.082	-0.1325	0.4846	-0.4228	0.0722	-1.161	-0.206917	-0.5908
luad_tcga_pan_can_atlas_2018	TCGA-86-7953-01	-0.6238	0.8388	-1.4812	0.3324	0.5355	-0.8478	-0.207683	0.706
luad_tcga_pan_can_atlas_2018	TCGA-05-4402-01	-0.2344	-0.7495	0.7405	0.2609	-0.271	-1.0029	-0.2094	-0.4498
luad_tcga_pan_can_atlas_2018	TCGA-73-A9RS-01	-0.5472	0.9094	-0.5274	-0.5814	0.1298	-0.6423	-0.20985	-0.2772
luad_tcga_pan_can_atlas_2018	TCGA-86-7955-01	-1.0203	0.507	0.2853	-0.7437	0.5364	-0.8436	-0.21315	0.2488
luad_tcga_pan_can_atlas_2018	TCGA-86-8055-01	-0.2839	0.0667	0.4376	0.1737	-0.522	-1.161	-0.214817	0.1296
luad_tcga_pan_can_atlas_2018	TCGA-86-7701-01	-0.2766	0.8053	-0.1558	-0.687	-0.1533	-0.8721	-0.22325	0.0488
luad_tcga_pan_can_atlas_2018	TCGA-50-6673-01	0.4661	-0.7367	0.1728	-0.047	-0.0884	-1.161	-0.232367	0.8148
luad_tcga_pan_can_atlas_2018	TCGA-99-8025-01	0.3687	-0.4669	-1.073	0.6926	-0.1769	-0.7674	-0.23715	1.1994
luad_tcga_pan_can_atlas_2018	TCGA-78-7147-01	0.5408	-0.2342	0.6738	-0.0789	-1.1759	-1.161	-0.239233	-1.125
luad_tcga_pan_can_atlas_2018	TCGA-50-5941-01	-0.0255	-0.5918	0.1035	-0.1569	-0.1274	-0.6508	-0.241483	0.1097
luad_tcga_pan_can_atlas_2018	TCGA-55-6983-01	0.4715	0.8331	-1.0162	-0.1537	-0.5471	-1.0392	-0.241933	-0.1642
luad_tcga_pan_can_atlas_2018	TCGA-55-6969-01	-0.3975	0.038	0.0625	0.1569	-0.3891	-0.9504	-0.2466	-0.0397
luad_tcga_pan_can_atlas_2018	TCGA-83-5908-01	-0.5376	0.3384	-0.2226	0.1356	-0.0635	-1.161	-0.251783	-0.1527
luad_tcga_pan_can_atlas_2018	TCGA-55-A493-01	-1.4665	-0.2565	0.3665	-0.1851	1.1878	-1.161	-0.252467	0.5892
luad_tcga_pan_can_atlas_2018	TCGA-97-7552-01	0.3112	0.3428	-0.2005	-0.4947	-0.3317	-1.161	-0.25565	-0.7764
luad_tcga_pan_can_atlas_2018	TCGA-78-7542-01	0.0001	0.455	-0.2281	-0.2667	-0.3634	-1.161	-0.260683	-2.1936
luad_tcga_pan_can_atlas_2018	TCGA-91-6828-01	0.4272	0.2173	-1.1054	-0.3412	0.3961	-1.161	-0.261167	-0.2433
luad_tcga_pan_can_atlas_2018	TCGA-95-8494-01	0.0934	0.1715	-1.0822	-0.2422	0.6519	-1.161	-0.261433	0.8233
luad_tcga_pan_can_atlas_2018	TCGA-91-6831-01	-0.6444	-0.1363	0.3568	0.1576	-0.1468	-1.161	-0.26235	0.0027
luad_tcga_pan_can_atlas_2018	TCGA-86-8076-01	-0.3763	-0.0993	-0.0931	-0.0564	-0.756	-0.2079	-0.264833	0.7493
luad_tcga_pan_can_atlas_2018	TCGA-05-4424-01	0.1186	-0.7807	0.1214	0.1801	-0.1189	-1.161	-0.273417	1.7247
luad_tcga_pan_can_atlas_2018	TCGA-05-4432-01	-0.3939	-0.1364	-0.3959	0.0641	0.0644	-0.853	-0.275117	0.8764
luad_tcga_pan_can_atlas_2018	TCGA-99-7458-01	0.129	-0.1512	-0.025	0.2986	-0.8643	-1.0462	-0.276517	0.2861
luad_tcga_pan_can_atlas_2018	TCGA-49-4494-01	0.4793	0.4412	-1.7125	0.3933	-0.1107	-1.161	-0.2784	0.6634
luad_tcga_pan_can_atlas_2018	TCGA-75-6214-01	-0.4046	-0.0583	0.3311	-0.5232	-0.1192	-0.901	-0.2792	0.3085
luad_tcga_pan_can_atlas_2018	TCGA-MP-A4TC-01	-0.4736	-0.1824	0.0942	0.632	-0.5974	-1.161	-0.281367	0.2148
luad_tcga_pan_can_atlas_2018	TCGA-78-7153-01	1.5706	-0.0161	-2.2285	0.3626	-0.2215	-1.161	-0.282317	-0.1119
luad_tcga_pan_can_atlas_2018	TCGA-05-4417-01	-0.2453	0.4041	-0.8415	-0.424	0.1394	-0.7328	-0.28335	0.9284
luad_tcga_pan_can_atlas_2018	TCGA-44-8119-01	-1.2675	0.7786	-0.7407	-0.7324	-0.179	0.4393	-0.283617	0.3037
luad_tcga_pan_can_atlas_2018	TCGA-35-4123-01	-0.5505	-1.743	1.4049	0.2653	-0.7536	-0.3476	-0.287417	-1.2577
luad_tcga_pan_can_atlas_2018	TCGA-MP-A4SW-01	0.0952	-0.2821	-0.118	-0.8952	0.6364	-1.161	-0.28745	-0.6048
luad_tcga_pan_can_atlas_2018	TCGA-97-7553-01	-1.0467	-0.3839	0.0071	-0.1788	-0.2715	0.1469	-0.287817	-0.4065
luad_tcga_pan_can_atlas_2018	TCGA-44-A479-01	-0.4945	0.0731	0.261	-0.4335	0.0277	-1.161	-0.287867	-0.6723
luad_tcga_pan_can_atlas_2018	TCGA-86-8669-01	-0.2953	-0.2291	-0.3558	-0.2623	0.37	-0.9648	-0.28955	-0.1545
luad_tcga_pan_can_atlas_2018	TCGA-55-7726-01	-0.7866	0.0812	0.1296	0.5104	-0.5238	-1.161	-0.2917	0.1965
luad_tcga_pan_can_atlas_2018	TCGA-49-6745-01	0.1943	-0.6359	-0.0594	-0.3516	0.2627	-1.161	-0.291817	0.6632
luad_tcga_pan_can_atlas_2018	TCGA-80-5608-01	0.4882	0.7028	-0.9705	-0.6876	-0.4414	-0.8701	-0.296433	-0.0494
luad_tcga_pan_can_atlas_2018	TCGA-49-6767-01	-0.2856	-1.1765	1.1849	-0.2206	-0.4563	-0.8475	-0.300267	-0.3704
luad_tcga_pan_can_atlas_2018	TCGA-44-5643-01	-0.971	-0.1474	0.5335	-0.0621	-0.0445	-1.161	-0.30875	1.6603
luad_tcga_pan_can_atlas_2018	TCGA-35-4122-01	-0.5353	-1.1099	0.3063	0.8062	-0.1638	-1.161	-0.309583	-2.1495
luad_tcga_pan_can_atlas_2018	TCGA-50-7109-01	-0.2706	0.0109	-0.0584	-0.5163	-0.7787	-0.282	-0.31585	0.0171
luad_tcga_pan_can_atlas_2018	TCGA-55-8513-01	0.0961	0.2203	-0.3262	-0.4346	-0.3144	-1.161	-0.319967	-0.67
luad_tcga_pan_can_atlas_2018	TCGA-55-8621-01	-0.503	-0.6288	-0.2706	-0.1422	0.0307	-0.4186	-0.322083	-0.0533
luad_tcga_pan_can_atlas_2018	TCGA-05-4425-01	-0.0195	-0.5536	0.1012	-0.0977	-0.3936	-0.9826	-0.3243	0.059
luad_tcga_pan_can_atlas_2018	TCGA-97-A4M6-01	0.6905	0.0646	-0.0629	-1.1129	-0.3649	-1.161	-0.324433	-1.4508
luad_tcga_pan_can_atlas_2018	TCGA-78-7536-01	-0.8844	-0.3786	0.5252	-0.005	-0.0736	-1.161	-0.329567	-0.5035
luad_tcga_pan_can_atlas_2018	TCGA-69-7760-01	0.1414	0.1634	-0.8728	0.3921	-0.6553	-1.161	-0.332033	-0.5637
luad_tcga_pan_can_atlas_2018	TCGA-55-7910-01	-0.3728	0.5532	-1.1042	0.1099	-0.0335	-1.161	-0.334733	0.1399
luad_tcga_pan_can_atlas_2018	TCGA-75-5147-01	-0.017	-0.6007	0.2634	-0.4176	-0.3372	-0.9066	-0.33595	-1.5817
luad_tcga_pan_can_atlas_2018	TCGA-44-5645-01	1.0098	-0.6336	-0.5561	0.0294	-0.709	-1.161	-0.33675	-1.7443
luad_tcga_pan_can_atlas_2018	TCGA-50-5930-01	-0.6268	-0.2983	0.1799	-0.2962	0.1631	-1.161	-0.339883	1.0049
luad_tcga_pan_can_atlas_2018	TCGA-78-7145-01	-0.5313	-1.0079	-0.0684	0.0556	0.4841	-0.9769	-0.3408	-0.233
luad_tcga_pan_can_atlas_2018	TCGA-NJ-A4YP-01	-0.3676	0.3729	-0.6933	0.2206	-0.4767	-1.161	-0.35085	1.4664
luad_tcga_pan_can_atlas_2018	TCGA-50-6593-01	-0.0643	-1.5619	0.3027	0.1056	0.0718	-0.9621	-0.351367	0.6142
luad_tcga_pan_can_atlas_2018	TCGA-MP-A4T4-01	-0.4363	-0.2772	0.0632	-0.2432	-0.3401	-0.8895	-0.35385	0.7149
luad_tcga_pan_can_atlas_2018	TCGA-75-6207-01	-0.3161	-0.1721	-1.0097	0.2427	0.2745	-1.161	-0.35695	-0.1849
luad_tcga_pan_can_atlas_2018	TCGA-75-5146-01	-0.2414	-0.1654	-0.2521	-0.1099	-0.2167	-1.161	-0.35775	-2.0316
luad_tcga_pan_can_atlas_2018	TCGA-86-7714-01	-0.2761	-0.0406	0.3871	-0.2668	-0.797	-1.161	-0.359067	0.0709
luad_tcga_pan_can_atlas_2018	TCGA-44-2659-01	0.1843	-0.1702	-1.0386	0.4035	-0.3822	-1.161	-0.3607	-0.9114
luad_tcga_pan_can_atlas_2018	TCGA-49-AARR-01	-0.3438	-1.1715	0.0092	-0.0272	-0.6426	-0.016	-0.365317	0.5863
luad_tcga_pan_can_atlas_2018	TCGA-55-6981-01	-0.6952	0.3886	0.4557	-0.4112	-0.7953	-1.161	-0.369733	0.4111
luad_tcga_pan_can_atlas_2018	TCGA-38-4632-01	-0.5848	-1.4203	0.1141	0.7082	-0.1252	-0.933	-0.3735	-1.2252
luad_tcga_pan_can_atlas_2018	TCGA-05-4403-01	0.9892	0.5459	-0.6447	-1.5992	-0.3725	-1.161	-0.373717	-1.1069
luad_tcga_pan_can_atlas_2018	TCGA-55-8511-01	-1.4299	1.0938	0.1674	-0.983	-0.3498	-0.773	-0.379083	0.9143
luad_tcga_pan_can_atlas_2018	TCGA-55-6978-01	-1.3708	0.0071	-0.3703	-0.3363	0.058	-0.2664	-0.379783	0.8939
luad_tcga_pan_can_atlas_2018	TCGA-67-3770-01	0.7649	-0.0953	-0.9546	-0.8334	-0.2683	-0.895	-0.380283	-2.7747
luad_tcga_pan_can_atlas_2018	TCGA-55-7576-01	0.2142	-1.2304	-0.241	0.1186	-0.0004	-1.161	-0.383333	0.8218
luad_tcga_pan_can_atlas_2018	TCGA-97-8547-01	-0.0774	0.2917	0.1116	-0.9237	-0.5485	-1.161	-0.38455	0.2742
luad_tcga_pan_can_atlas_2018	TCGA-05-4382-01	-0.3119	-0.9972	0.1413	-0.2544	0.2691	-1.161	-0.385683	0.8824
luad_tcga_pan_can_atlas_2018	TCGA-MN-A4N4-01	-0.6846	0.1301	0.1094	-0.1573	-0.5592	-1.161	-0.3871	1.5295
luad_tcga_pan_can_atlas_2018	TCGA-64-1681-01	0.3975	-0.7794	-0.3709	0.0434	-0.5974	-1.0372	-0.390667	-0.7112
luad_tcga_pan_can_atlas_2018	TCGA-67-3772-01	0.4902	-0.7369	-0.3362	-0.3611	-0.2471	-1.161	-0.392017	-1.2577
luad_tcga_pan_can_atlas_2018	TCGA-05-5429-01	1.0608	-0.0613	-0.4829	-1.1483	-0.5932	-1.161	-0.39765	-1.3457
luad_tcga_pan_can_atlas_2018	TCGA-44-7661-01	-0.989	-0.3323	-0.091	0.0659	0.1058	-1.161	-0.400267	0.9492
luad_tcga_pan_can_atlas_2018	TCGA-93-7347-01	-0.2897	-0.4977	-1.2346	0.2875	0.3582	-1.0292	-0.400917	0.0398
luad_tcga_pan_can_atlas_2018	TCGA-69-7765-01	-0.35	-0.8156	-0.0873	-0.0237	0.0271	-1.161	-0.40175	0.3561
luad_tcga_pan_can_atlas_2018	TCGA-64-5774-01	-0.1849	0.9926	-0.5833	-0.9044	-0.8362	-0.8958	-0.402	-0.1179
luad_tcga_pan_can_atlas_2018	TCGA-55-8205-01	-0.4701	-0.6899	-1.1926	0.5539	0.338	-0.9642	-0.40415	-0.3112
luad_tcga_pan_can_atlas_2018	TCGA-MP-A4SV-01	-0.1853	-0.5499	-1.276	0.1326	0.6121	-1.161	-0.404583	0.1554
luad_tcga_pan_can_atlas_2018	TCGA-95-7562-01	-1.13	-0.5094	0.7859	0.1079	-0.5282	-1.161	-0.4058	-0.5846
luad_tcga_pan_can_atlas_2018	TCGA-86-8280-01	-0.2413	-0.2829	-0.4747	-0.0527	-0.9965	-0.3906	-0.40645	-0.4571
luad_tcga_pan_can_atlas_2018	TCGA-05-4390-01	-1.022	0.5682	0.8823	-1.0152	-0.7026	-1.161	-0.408383	-0.4112
luad_tcga_pan_can_atlas_2018	TCGA-50-5068-01	0.1767	-1.0418	-0.1208	-0.084	-0.4833	-0.9129	-0.411017	-2.7041
luad_tcga_pan_can_atlas_2018	TCGA-05-4250-01	0.3142	-0.0245	-0.1878	-0.9003	-0.5581	-1.161	-0.419583	0.4334
luad_tcga_pan_can_atlas_2018	TCGA-44-7662-01	-0.7903	-0.6423	0.0516	-0.3618	-0.5561	-0.2538	-0.42545	1.1426
luad_tcga_pan_can_atlas_2018	TCGA-55-1592-01	-0.1904	-0.8627	0.2082	-0.2034	-0.4412	-1.0649	-0.425733	-0.5766
luad_tcga_pan_can_atlas_2018	TCGA-44-A47A-01	0.0588	0.5351	-1.2425	-0.7052	-0.0522	-1.161	-0.427833	-0.866
luad_tcga_pan_can_atlas_2018	TCGA-69-7980-01	0.3131	-0.3983	0.2458	-1.4155	-0.2958	-1.0538	-0.434083	0.3005
luad_tcga_pan_can_atlas_2018	TCGA-50-5944-01	-0.5175	0.1889	-0.5593	-0.015	-0.5446	-1.161	-0.43475	-0.3454
luad_tcga_pan_can_atlas_2018	TCGA-MP-A4TI-01	-0.627	-0.5032	-0.2164	0.4738	-0.5788	-1.161	-0.435433	0.867
luad_tcga_pan_can_atlas_2018	TCGA-NJ-A55A-01	-0.3207	-1.2418	0.1396	0.0895	-0.5402	-0.7552	-0.438133	-0.9705
luad_tcga_pan_can_atlas_2018	TCGA-55-6985-01	-0.2245	-0.4498	-0.2087	-0.0865	-0.5005	-1.161	-0.4385	0.5476
luad_tcga_pan_can_atlas_2018	TCGA-86-A4JF-01	0.3494	-1.0652	-1.1086	-0.3745	0.7045	-1.161	-0.442567	-0.0793
luad_tcga_pan_can_atlas_2018	TCGA-55-7913-01	-0.2798	0.8388	-0.4779	-0.9715	-0.6052	-1.161	-0.442767	-0.8357
luad_tcga_pan_can_atlas_2018	TCGA-53-7813-01	0.4598	-0.0736	-0.6928	-1.0045	-0.1853	-1.161	-0.4429	-0.8214
luad_tcga_pan_can_atlas_2018	TCGA-55-8615-01	-0.2934	0.3816	-0.026	-1.2863	-0.473	-0.989	-0.447683	0.0782
luad_tcga_pan_can_atlas_2018	TCGA-44-2666-01	-1.1486	0.4246	0.3644	-1.0206	-0.1721	-1.161	-0.452217	-0.8899
luad_tcga_pan_can_atlas_2018	TCGA-49-AARN-01	0.2099	0.3437	0.0969	-1.3411	-1.4207	-0.606	-0.452883	0.3322
luad_tcga_pan_can_atlas_2018	TCGA-44-2665-01	0.1554	0.3945	-1.7066	-0.4387	0.0328	-1.161	-0.453933	-0.0523
luad_tcga_pan_can_atlas_2018	TCGA-NJ-A4YG-01	0.225	-0.4125	-1.7525	-0.2671	0.6354	-1.161	-0.45545	-0.1342
luad_tcga_pan_can_atlas_2018	TCGA-55-8299-01	-0.8797	-0.1007	-0.4617	-0.1789	-0.1081	-1.0196	-0.458117	0.7068
luad_tcga_pan_can_atlas_2018	TCGA-38-6178-01	-0.1639	-0.1404	-0.0955	-0.2391	-1.1921	-0.9295	-0.460083	0.2901
luad_tcga_pan_can_atlas_2018	TCGA-49-AAQV-01	-0.7118	-0.4126	-0.4729	-0.6207	-0.3414	-0.2043	-0.460617	-0.6903
luad_tcga_pan_can_atlas_2018	TCGA-NJ-A55O-01	0.059	0.3001	-0.7358	-0.4719	-0.7598	-1.161	-0.461567	0.358
luad_tcga_pan_can_atlas_2018	TCGA-64-5779-01	-1.0541	-0.0903	0.0506	-1.0627	-0.5318	-0.099	-0.46455	0.5014
luad_tcga_pan_can_atlas_2018	TCGA-95-7947-01	-0.3586	-1.197	0.3618	0.3473	-0.7869	-1.161	-0.465733	-0.4863
luad_tcga_pan_can_atlas_2018	TCGA-44-6775-01	-1.3773	-0.2099	0.4177	0.1482	-0.6165	-1.161	-0.466467	-0.4469
luad_tcga_pan_can_atlas_2018	TCGA-05-4410-01	0.1994	-1.7512	0.897	-0.0018	-0.9821	-1.161	-0.466617	-0.2785
luad_tcga_pan_can_atlas_2018	TCGA-97-8175-01	-0.4446	0.1828	0.0388	-0.6507	-0.7862	-1.161	-0.47015	0.5418
luad_tcga_pan_can_atlas_2018	TCGA-55-7907-01	-0.1547	-0.8939	-0.1737	-0.3526	-0.375	-0.9291	-0.479833	0.257
luad_tcga_pan_can_atlas_2018	TCGA-64-1680-01	-0.5474	-0.8643	-0.0465	-0.2118	-0.0482	-1.161	-0.479867	-1.5252
luad_tcga_pan_can_atlas_2018	TCGA-55-6971-01	-1.5787	0.6056	-0.7952	-0.4369	-0.5795	-0.1137	-0.483067	0.1672
luad_tcga_pan_can_atlas_2018	TCGA-55-6543-01	-0.698	0.4178	-0.2974	-0.3957	-0.7699	-1.161	-0.484033	-0.8741
luad_tcga_pan_can_atlas_2018	TCGA-75-6212-01	-0.9818	-0.6364	0.5986	-0.2422	-0.8638	-0.7838	-0.4849	-0.6141
luad_tcga_pan_can_atlas_2018	TCGA-J2-8192-01	-0.4574	-0.3318	0.0907	-0.3601	-0.6911	-1.161	-0.485117	-0.3362
luad_tcga_pan_can_atlas_2018	TCGA-44-7659-01	-0.4861	-0.1857	-0.3778	-0.5466	-0.154	-1.161	-0.4852	-0.2395
luad_tcga_pan_can_atlas_2018	TCGA-MN-A4N1-01	-0.654	0.6838	-0.1073	-0.7846	-0.9004	-1.161	-0.48725	0.0582
luad_tcga_pan_can_atlas_2018	TCGA-62-A46S-01	-0.0471	0.3267	-0.7594	-0.5499	-0.7428	-1.161	-0.488917	-0.6682
luad_tcga_pan_can_atlas_2018	TCGA-55-6642-01	-1.0595	0.7751	-0.5088	-0.4622	-0.5235	-1.161	-0.489983	0.7762
luad_tcga_pan_can_atlas_2018	TCGA-55-7728-01	0.6175	0.38	-0.4605	-1.5165	-0.8268	-1.161	-0.49455	-1.7061
luad_tcga_pan_can_atlas_2018	TCGA-49-4505-01	-0.0844	-0.1736	-0.7437	-0.4976	-0.4299	-1.0617	-0.498483	-0.315
luad_tcga_pan_can_atlas_2018	TCGA-55-A491-01	-0.1721	0.2722	-0.9818	-0.8229	-0.1448	-1.161	-0.501733	0.5463
luad_tcga_pan_can_atlas_2018	TCGA-MP-A4TJ-01	-0.4467	-0.1897	-0.5377	-0.5948	-0.3845	-0.909	-0.5104	-0.5382
luad_tcga_pan_can_atlas_2018	TCGA-55-7911-01	0.0132	-0.5157	-1.6545	0.0081	0.2413	-1.161	-0.511433	0.7503
luad_tcga_pan_can_atlas_2018	TCGA-05-4420-01	-1.3709	-0.1593	0.2802	-0.4296	-0.2381	-1.161	-0.513117	-0.3825
luad_tcga_pan_can_atlas_2018	TCGA-97-7937-01	0.3397	-1.2399	-0.9051	0.7325	-0.8486	-1.161	-0.513733	0.4045
luad_tcga_pan_can_atlas_2018	TCGA-73-4658-01	-0.4732	-1.3786	-0.6245	0.1716	0.3825	-1.161	-0.513867	0.8467
luad_tcga_pan_can_atlas_2018	TCGA-91-6829-01	-0.8902	-0.5479	0.2306	-0.2328	-0.5568	-1.161	-0.52635	1.0633
luad_tcga_pan_can_atlas_2018	TCGA-55-7903-01	-0.7664	-0.5342	-0.29	-0.5908	0.1743	-1.161	-0.528017	0.2689
luad_tcga_pan_can_atlas_2018	TCGA-38-A44F-01	-0.2238	-0.0019	-0.1314	-1.0563	-0.9079	-0.8553	-0.529433	-0.5922
luad_tcga_pan_can_atlas_2018	TCGA-05-4426-01	-1.449	-0.6596	0.3123	0.2824	-0.6194	-1.0568	-0.531683	0.2141
luad_tcga_pan_can_atlas_2018	TCGA-55-6979-01	-1.2309	-0.3281	0.2202	0.0683	-0.764	-1.161	-0.532583	-0.0978
luad_tcga_pan_can_atlas_2018	TCGA-97-7938-01	-0.0033	-1.506	-0.6849	-0.2122	0.368	-1.161	-0.533233	-0.0863
luad_tcga_pan_can_atlas_2018	TCGA-55-8203-01	0.1662	0.1001	-1.3445	-0.667	-0.2989	-1.161	-0.534183	-0.3761
luad_tcga_pan_can_atlas_2018	TCGA-38-4626-01	-1.1853	-0.3266	-0.7412	-0.1388	0.1943	-1.0112	-0.5348	-0.037
luad_tcga_pan_can_atlas_2018	TCGA-50-5045-01	-0.5748	-0.643	-0.0854	-0.407	-0.363	-1.161	-0.539033	-0.2868
luad_tcga_pan_can_atlas_2018	TCGA-62-8402-01	-0.7143	0.9262	-0.8861	-1.3807	-0.3956	-0.7967	-0.5412	-1.0261
luad_tcga_pan_can_atlas_2018	TCGA-50-5932-01	0.185	-1.0919	-0.4827	-0.3443	-1.0353	-0.5026	-0.5453	0.568
luad_tcga_pan_can_atlas_2018	TCGA-91-8499-01	-0.9571	-0.1836	0.2205	-0.9728	-0.2196	-1.161	-0.5456	-0.9081
luad_tcga_pan_can_atlas_2018	TCGA-44-3919-01	-1.1416	-0.213	-0.1964	-0.3599	-0.2131	-1.161	-0.5475	-0.1132
luad_tcga_pan_can_atlas_2018	TCGA-67-6215-01	-0.5667	-1.0566	-1.5946	-0.146	0.8697	-0.7948	-0.548167	0.4701
luad_tcga_pan_can_atlas_2018	TCGA-44-3918-01	-0.7065	-1.2477	-0.1196	-0.1952	0.0003	-1.0313	-0.55	-0.2141
luad_tcga_pan_can_atlas_2018	TCGA-69-7973-01	0.2764	1.263	-1.5269	-1.096	-1.0665	-1.161	-0.551833	-0.317
luad_tcga_pan_can_atlas_2018	TCGA-J2-A4AE-01	-0.3999	0.9652	-0.4602	-1.1584	-1.105	-1.161	-0.553217	-2.2823
luad_tcga_pan_can_atlas_2018	TCGA-64-1677-01	-1.3016	-0.1596	1.0937	-1.5082	-0.286	-1.161	-0.553783	-1.2069
luad_tcga_pan_can_atlas_2018	TCGA-05-4244-01	-0.5608	-1.2062	-0.0854	-0.3789	0.0681	-1.161	-0.554033	-0.7927
luad_tcga_pan_can_atlas_2018	TCGA-73-7499-01	0.2856	-0.617	0.161	-0.9284	-1.0896	-1.161	-0.558233	-1.8181
luad_tcga_pan_can_atlas_2018	TCGA-55-A57B-01	-0.7729	0.5106	-0.983	0.4223	-1.3804	-1.161	-0.560733	0.2519
luad_tcga_pan_can_atlas_2018	TCGA-86-8671-01	-0.6441	0.1514	-0.5647	-0.619	-0.5346	-1.161	-0.562	-0.0364
luad_tcga_pan_can_atlas_2018	TCGA-55-8301-01	-0.8053	-0.6637	-0.2677	-0.3082	-0.1775	-1.161	-0.5639	-0.3008
luad_tcga_pan_can_atlas_2018	TCGA-44-7672-01	0.1601	-0.943	-0.8074	-1.01	-0.0531	-0.7834	-0.5728	0.8373
luad_tcga_pan_can_atlas_2018	TCGA-67-3773-01	-0.4433	-1.1957	-1.3143	-0.0022	0.3907	-0.8772	-0.573667	-2.1298
luad_tcga_pan_can_atlas_2018	TCGA-75-7030-01	-0.1559	-0.2338	-0.2243	-0.5837	-1.0854	-1.161	-0.574017	1.0252
luad_tcga_pan_can_atlas_2018	TCGA-L9-A443-01	-0.3769	-0.8687	-0.8602	-0.7498	0.2658	-0.8588	-0.574767	-0.1616
luad_tcga_pan_can_atlas_2018	TCGA-86-8359-01	-0.972	0.3567	-0.5732	-0.9826	-0.4598	-0.8417	-0.578767	1.0122
luad_tcga_pan_can_atlas_2018	TCGA-50-8459-01	-0.4079	0.1994	-0.1065	-0.9418	-1.0679	-1.161	-0.58095	2.0609
luad_tcga_pan_can_atlas_2018	TCGA-67-6216-01	-1.3783	-0.1171	-0.3202	-0.6619	-0.0338	-0.975	-0.58105	0.1938
luad_tcga_pan_can_atlas_2018	TCGA-86-8054-01	-1.6696	1.0806	-0.5573	-1.1992	-0.8815	-0.2647	-0.58195	-0.3633
luad_tcga_pan_can_atlas_2018	TCGA-55-8619-01	-0.1704	-0.8889	-0.4109	-0.6516	-0.6519	-0.7553	-0.588167	-0.0702
luad_tcga_pan_can_atlas_2018	TCGA-55-6980-01	0.0302	-1.4541	0.001	0.2942	-1.2733	-1.161	-0.593833	0.0306
luad_tcga_pan_can_atlas_2018	TCGA-55-8090-01	-0.81	0.968	-1.6131	-0.5123	-0.4615	-1.161	-0.598317	0.7347
luad_tcga_pan_can_atlas_2018	TCGA-97-8174-01	-0.2875	0.0357	-0.1164	-1.5325	-0.5621	-1.161	-0.603967	0.8451
luad_tcga_pan_can_atlas_2018	TCGA-49-4487-01	-1.3109	-0.4165	0.0027	-0.3532	-0.4003	-1.161	-0.606533	0.759
luad_tcga_pan_can_atlas_2018	TCGA-55-8507-01	-1.0356	-0.4745	-0.7457	-0.4926	0.2472	-1.161	-0.610367	0.6925
luad_tcga_pan_can_atlas_2018	TCGA-J2-A4AG-01	-1.1462	-0.0209	-0.3934	-0.2245	-0.7546	-1.161	-0.616767	-0.4554
luad_tcga_pan_can_atlas_2018	TCGA-62-A46R-01	0.4417	-1.9485	-0.0626	-0.4508	-0.8133	-0.8827	-0.619367	-1.3346
luad_tcga_pan_can_atlas_2018	TCGA-97-A4M2-01	-0.3877	-0.4328	-0.1488	-1.2132	-0.3859	-1.161	-0.621567	-0.3524
luad_tcga_pan_can_atlas_2018	TCGA-49-6744-01	-0.3841	-0.6597	-0.3711	-0.3339	-0.8598	-1.161	-0.628267	0.2045
luad_tcga_pan_can_atlas_2018	TCGA-78-7161-01	-0.5902	0.705	-0.8485	-0.9185	-0.958	-1.161	-0.628533	0.4867
luad_tcga_pan_can_atlas_2018	TCGA-91-A4BD-01	0.3176	-1.0311	-1.3466	-0.4498	-0.1106	-1.161	-0.63025	-2.473
luad_tcga_pan_can_atlas_2018	TCGA-97-A4LX-01	-0.02	-1.5287	-0.4721	-0.416	-0.1973	-1.161	-0.632517	0.5512
luad_tcga_pan_can_atlas_2018	TCGA-50-5044-01	0.1751	0.2776	-1.6725	-0.9272	-0.7993	-0.8781	-0.6374	0.1955
luad_tcga_pan_can_atlas_2018	TCGA-55-8508-01	-0.448	-0.4443	-0.2729	-0.707	-0.8169	-1.161	-0.641683	0.6718
luad_tcga_pan_can_atlas_2018	TCGA-55-6986-01	-1.1435	1.543	-1.7512	-0.5583	-0.7907	-1.161	-0.643617	-0.0349
luad_tcga_pan_can_atlas_2018	TCGA-L4-A4E5-01	-0.9381	-0.8207	-0.0788	-0.2425	-0.6233	-1.161	-0.644067	0.2696
luad_tcga_pan_can_atlas_2018	TCGA-78-7537-01	-0.3491	0.8485	-2.0536	-0.5301	-1.0415	-0.7501	-0.645983	-0.0882
luad_tcga_pan_can_atlas_2018	TCGA-86-8673-01	-0.7095	-0.5472	-0.5189	-0.7037	-0.5692	-0.8495	-0.649667	1.1442
luad_tcga_pan_can_atlas_2018	TCGA-50-6595-01	-0.7126	-0.1891	-0.7364	-0.2399	-0.8599	-1.161	-0.649817	0.8139
luad_tcga_pan_can_atlas_2018	TCGA-97-8177-01	-0.8094	-1.1586	-0.1307	-0.7131	-0.0633	-1.0425	-0.652933	-1.2548
luad_tcga_pan_can_atlas_2018	TCGA-44-6774-01	-1.3255	-0.1243	-0.0343	-0.7142	-0.8361	-0.8972	-0.655267	1.1946
luad_tcga_pan_can_atlas_2018	TCGA-L9-A50W-01	-0.061	0.0216	-0.8154	-1.28	-0.7794	-1.0331	-0.657883	0.4849
luad_tcga_pan_can_atlas_2018	TCGA-97-A4M7-01	-0.1153	-0.6901	-0.7175	-0.7056	-0.5798	-1.161	-0.66155	0.0262
luad_tcga_pan_can_atlas_2018	TCGA-91-8497-01	-0.71	0.576	-0.8845	-0.8699	-0.9326	-1.161	-0.663667	0.2634
luad_tcga_pan_can_atlas_2018	TCGA-49-4510-01	0.1681	0.0294	-0.7623	-1.1452	-1.3832	-0.8913	-0.664083	-0.1145
luad_tcga_pan_can_atlas_2018	TCGA-44-2657-01	-0.2232	-0.8915	0.0487	-1.0452	-1.0604	-0.8193	-0.66515	-0.5023
luad_tcga_pan_can_atlas_2018	TCGA-75-7025-01	0.4467	-1.4278	-0.4238	-0.5312	-1.0348	-1.0322	-0.667183	-0.5325
luad_tcga_pan_can_atlas_2018	TCGA-55-7914-01	0.1339	-0.2388	-1.8327	-0.2298	-0.6788	-1.161	-0.667867	-1.5996
luad_tcga_pan_can_atlas_2018	TCGA-55-1595-01	-1.3024	0.2583	-0.6617	-0.7514	-0.426	-1.161	-0.674033	0.8185
luad_tcga_pan_can_atlas_2018	TCGA-49-AARO-01	-1.3321	-0.9144	-0.2913	-0.2161	-0.8749	-0.4293	-0.67635	0.2485
luad_tcga_pan_can_atlas_2018	TCGA-S2-AA1A-01	0.0712	-0.6253	-0.6527	-0.6699	-1.0207	-1.161	-0.6764	-0.1776
luad_tcga_pan_can_atlas_2018	TCGA-49-4501-01	0.3262	-1.0476	-0.4737	-0.6973	-1.0129	-1.161	-0.677717	-0.5676
luad_tcga_pan_can_atlas_2018	TCGA-55-7573-01	-1.2506	-0.4823	-0.3578	-0.0155	-1.0689	-0.9249	-0.683333	-0.3355
luad_tcga_pan_can_atlas_2018	TCGA-05-5715-01	0.4859	0.8652	-1.1077	-1.5507	-1.6353	-1.161	-0.683933	-0.0542
luad_tcga_pan_can_atlas_2018	TCGA-44-6777-01	-1.2227	-0.8131	-0.7341	-0.1812	-0.0024	-1.161	-0.68575	1.1798
luad_tcga_pan_can_atlas_2018	TCGA-91-8496-01	0.1939	-0.6651	-1.231	-0.9906	-0.2862	-1.161	-0.69	-2.9033
luad_tcga_pan_can_atlas_2018	TCGA-55-A494-01	0.1904	-0.1228	-1.1773	-0.7915	-1.0971	-1.161	-0.693217	0.7089
luad_tcga_pan_can_atlas_2018	TCGA-86-8278-01	0.044	-0.2817	-1.5834	-0.7585	-0.4205	-1.161	-0.693517	0.5564
luad_tcga_pan_can_atlas_2018	TCGA-MP-A4T8-01	-1.1557	-0.2272	-0.647	-0.4842	-0.4891	-1.161	-0.694033	0.7246
luad_tcga_pan_can_atlas_2018	TCGA-44-A4SU-01	-0.8003	-0.6182	0.1668	-0.7822	-1.6877	-0.4627	-0.697383	-0.4001
luad_tcga_pan_can_atlas_2018	TCGA-NJ-A4YI-01	-0.2787	-1.2939	-0.828	-0.8799	0.2526	-1.161	-0.69815	0.8476
luad_tcga_pan_can_atlas_2018	TCGA-NJ-A7XG-01	0.404	0.2408	-2.4813	-1.3104	0.1057	-1.161	-0.700367	-0.3107
luad_tcga_pan_can_atlas_2018	TCGA-50-5049-01	-0.9384	-1.2339	0.0174	-0.1644	-0.7236	-1.161	-0.70065	-0.1611
luad_tcga_pan_can_atlas_2018	TCGA-64-5815-01	0.2146	-0.8296	-1.2856	-0.9141	-0.4966	-0.9283	-0.7066	1.8246
luad_tcga_pan_can_atlas_2018	TCGA-MP-A4TK-01	-0.9843	-0.3751	-0.0151	-1.1455	-0.9978	-0.7225	-0.706717	0.9951
luad_tcga_pan_can_atlas_2018	TCGA-86-6562-01	-0.5968	-0.5377	-0.1459	-0.5353	-1.4375	-0.9887	-0.706983	1.0209
luad_tcga_pan_can_atlas_2018	TCGA-62-A46P-01	0.0192	0.6573	-1.2203	-1.2535	-1.35	-1.161	-0.71805	-1.3673
luad_tcga_pan_can_atlas_2018	TCGA-62-A46Y-01	-1.2346	-1.0193	-0.0966	-0.1108	-0.8499	-0.9979	-0.718183	-0.435
luad_tcga_pan_can_atlas_2018	TCGA-44-3396-01	-0.8433	-0.4666	-1.0601	-0.2724	-0.5883	-1.0799	-0.718433	0.8561
luad_tcga_pan_can_atlas_2018	TCGA-50-5055-01	-0.6187	-0.9691	-0.3228	-0.9251	-0.7284	-0.7681	-0.722033	-0.6881
luad_tcga_pan_can_atlas_2018	TCGA-05-4430-01	-0.7717	-1.3072	-0.6126	-0.3376	-0.3418	-0.9629	-0.7223	0.8236
luad_tcga_pan_can_atlas_2018	TCGA-44-A47B-01	-1.2798	-0.1946	-1.4314	-0.3689	0.1002	-1.161	-0.722583	0.8025
luad_tcga_pan_can_atlas_2018	TCGA-55-8206-01	-0.2291	-0.4179	-0.5839	-0.796	-1.1513	-1.161	-0.7232	-1.1162
luad_tcga_pan_can_atlas_2018	TCGA-86-7713-01	-1.2045	0.0745	-1.0281	-0.5606	-0.5728	-1.0745	-0.727667	0.3309
luad_tcga_pan_can_atlas_2018	TCGA-MP-A4TF-01	-2.3541	0.5286	-0.5191	-0.5015	-0.3804	-1.161	-0.73125	0.6901
luad_tcga_pan_can_atlas_2018	TCGA-55-8616-01	-0.7528	-1.3997	-0.1109	0.0085	-1.3235	-0.8728	-0.741867	0.017
luad_tcga_pan_can_atlas_2018	TCGA-62-8394-01	-0.1961	-0.7633	0.0814	-1.0048	-1.412	-1.161	-0.742633	0.1245
luad_tcga_pan_can_atlas_2018	TCGA-38-7271-01	-0.7912	-0.96	-0.3925	-0.6577	-0.5011	-1.161	-0.743917	0.1854
luad_tcga_pan_can_atlas_2018	TCGA-L9-A743-01	-1.2335	-0.8711	-0.5475	-0.2801	-0.3801	-1.161	-0.74555	0.6824
luad_tcga_pan_can_atlas_2018	TCGA-97-7546-01	-1.804	-0.4942	-0.5254	-0.0334	-0.6346	-0.9924	-0.747333	-0.9356
luad_tcga_pan_can_atlas_2018	TCGA-86-8279-01	-0.5388	-1.6215	-0.4763	-0.4262	-0.4837	-0.9742	-0.75345	-0.7359
luad_tcga_pan_can_atlas_2018	TCGA-55-8092-01	-0.4175	-0.4312	-1.5517	-0.0202	-0.9707	-1.161	-0.758717	-1.104
luad_tcga_pan_can_atlas_2018	TCGA-99-8028-01	-0.6348	-1.2611	-0.1418	-0.8847	-0.5091	-1.161	-0.765417	0.0792
luad_tcga_pan_can_atlas_2018	TCGA-49-AAR4-01	-0.5274	-0.7612	-0.3502	-0.8397	-0.9781	-1.161	-0.7696	0.1699
luad_tcga_pan_can_atlas_2018	TCGA-64-1679-01	-1.4743	-2.0609	0.1689	0.4751	-0.5974	-1.161	-0.774933	1.4371
luad_tcga_pan_can_atlas_2018	TCGA-97-A4M0-01	0.8627	-2.0247	-1.6695	-0.4888	-0.1738	-1.161	-0.77585	-0.244
luad_tcga_pan_can_atlas_2018	TCGA-93-7348-01	-0.7037	-0.8013	0.0149	-1.0268	-0.9805	-1.161	-0.7764	0.2095
luad_tcga_pan_can_atlas_2018	TCGA-69-7764-01	-0.2104	-0.7034	-0.9692	-0.8552	-0.7788	-1.161	-0.779667	-0.0976
luad_tcga_pan_can_atlas_2018	TCGA-50-5942-01	-0.8714	0.0624	-1.2252	-0.5625	-0.9365	-1.161	-0.782367	-0.1219
luad_tcga_pan_can_atlas_2018	TCGA-50-8460-01	-0.6801	-0.8314	-1.5238	0.0765	-0.7815	-0.9674	-0.784617	-0.1451
luad_tcga_pan_can_atlas_2018	TCGA-86-A4P7-01	-0.4446	-0.9339	-0.7563	-0.3208	-1.1019	-1.161	-0.786417	0.2431
luad_tcga_pan_can_atlas_2018	TCGA-67-4679-01	-0.8139	-0.8674	-1.5987	-0.3933	0.1143	-1.161	-0.786667	-0.3439
luad_tcga_pan_can_atlas_2018	TCGA-93-A4JP-01	-1.0672	-0.761	-0.4154	-0.6417	-1.0596	-0.779	-0.787317	-0.5997
luad_tcga_pan_can_atlas_2018	TCGA-55-A48X-01	-0.7225	-1.3726	-0.0382	-0.6573	-0.7756	-1.161	-0.787867	0.4254
luad_tcga_pan_can_atlas_2018	TCGA-95-A4VK-01	-0.3358	-0.7343	-0.2599	-1.1193	-1.1208	-1.161	-0.788517	0.5964
luad_tcga_pan_can_atlas_2018	TCGA-05-4249-01	0.16	-1.6247	-0.7383	-0.5128	-0.8606	-1.161	-0.789567	0.2543
luad_tcga_pan_can_atlas_2018	TCGA-97-8172-01	-0.5193	-0.5476	-1.0076	-0.7548	-0.7928	-1.161	-0.797183	0.4084
luad_tcga_pan_can_atlas_2018	TCGA-93-A4JN-01	-0.4835	-0.7658	-0.0728	-1.3582	-1.1014	-1.0215	-0.800533	0.4912
luad_tcga_pan_can_atlas_2018	TCGA-55-8096-01	-0.2476	-0.8747	-0.9459	-0.5457	-1.0453	-1.161	-0.803367	0.1094
luad_tcga_pan_can_atlas_2018	TCGA-05-5423-01	0.2859	-1.6891	-1.2248	-0.1506	-0.9108	-1.161	-0.8084	-2.7783
luad_tcga_pan_can_atlas_2018	TCGA-50-5946-01	-2.0752	-1.8142	0.1999	-0.5545	-0.3283	-0.3068	-0.813183	2.7197
luad_tcga_pan_can_atlas_2018	TCGA-55-7574-01	-1.0824	-1.0123	-0.4419	-0.3753	-0.8199	-1.161	-0.815467	1.3991
luad_tcga_pan_can_atlas_2018	TCGA-62-A46V-01	0.9802	-0.6529	-2.1897	-0.2544	-1.6261	-1.161	-0.817317	0.0202
luad_tcga_pan_can_atlas_2018	TCGA-55-A4DG-01	-0.0035	-1.7387	0.4458	-0.8277	-1.6446	-1.161	-0.821617	-0.5142
luad_tcga_pan_can_atlas_2018	TCGA-78-7158-01	-0.3116	-0.1475	-2.0095	-0.5758	-0.7353	-1.161	-0.82345	-1.1742
luad_tcga_pan_can_atlas_2018	TCGA-95-7567-01	-0.4751	-1.0314	-2.0564	-0.4084	0.1144	-1.161	-0.836317	0.9072
luad_tcga_pan_can_atlas_2018	TCGA-95-A4VP-01	-0.4189	0.2634	-0.9913	-1.7918	-0.931	-1.161	-0.838433	0.3423
luad_tcga_pan_can_atlas_2018	TCGA-L9-A8F4-01	-0.9188	-1.3895	-0.1557	-0.5796	-0.839	-1.161	-0.8406	0.4888
luad_tcga_pan_can_atlas_2018	TCGA-97-8552-01	-0.8953	-0.4743	-0.4867	-0.829	-1.1984	-1.161	-0.840783	-1.4721
luad_tcga_pan_can_atlas_2018	TCGA-44-8117-01	-1.3031	-1.6871	-0.27	-0.1183	-0.5168	-1.161	-0.842717	1.4137
luad_tcga_pan_can_atlas_2018	TCGA-95-8039-01	-0.578	-0.7582	-1.0911	-0.9614	-0.5101	-1.161	-0.8433	0.1765
luad_tcga_pan_can_atlas_2018	TCGA-55-8614-01	-1.7299	-1.2045	0.9981	-0.8067	-1.1637	-1.161	-0.844617	0.8099
luad_tcga_pan_can_atlas_2018	TCGA-53-7626-01	-0.5323	-1.3756	-0.7344	-0.3746	-0.9159	-1.161	-0.848967	0.3887
luad_tcga_pan_can_atlas_2018	TCGA-49-4490-01	-0.428	-0.7934	-0.2556	-1.1839	-1.2822	-1.161	-0.850683	-0.2716
luad_tcga_pan_can_atlas_2018	TCGA-49-6761-01	-1.3771	-0.805	-0.986	-1.029	0.2455	-1.161	-0.8521	0.3811
luad_tcga_pan_can_atlas_2018	TCGA-69-7763-01	-0.6627	-0.0373	-0.4725	-1.6088	-1.1993	-1.161	-0.856933	1.544
luad_tcga_pan_can_atlas_2018	TCGA-50-8457-01	-0.9425	-0.3036	-0.994	-0.7903	-0.9957	-1.161	-0.864517	0.4166
luad_tcga_pan_can_atlas_2018	TCGA-50-6591-01	-1.6063	-0.1637	-0.4468	-1.5238	-0.9349	-0.5498	-0.870883	1.3565
luad_tcga_pan_can_atlas_2018	TCGA-MP-A4TH-01	-0.0623	-1.0441	-0.8717	-1.6057	-0.642	-1.0087	-0.872417	-0.2058
luad_tcga_pan_can_atlas_2018	TCGA-55-A48Z-01	-1.1326	-0.8674	-0.1455	-0.9208	-1.2156	-1.0035	-0.8809	-0.0315
luad_tcga_pan_can_atlas_2018	TCGA-91-6847-01	-1.6895	0.0141	-0.0387	-1.216	-1.2032	-1.161	-0.882383	0.862
luad_tcga_pan_can_atlas_2018	TCGA-05-4405-01	-0.6883	-1.605	-0.6284	-0.1318	-1.0956	-1.161	-0.885017	0.7544
luad_tcga_pan_can_atlas_2018	TCGA-67-6217-01	-0.0611	-0.9279	-0.7403	-0.9157	-1.5077	-1.161	-0.885617	-1.0704
luad_tcga_pan_can_atlas_2018	TCGA-78-8648-01	-1.481	-0.7564	-0.3536	-0.9272	-0.6598	-1.161	-0.889833	0.9535
luad_tcga_pan_can_atlas_2018	TCGA-86-6851-01	-1.005	-0.6336	-0.3787	-1.4152	-0.7459	-1.161	-0.8899	-0.1473
luad_tcga_pan_can_atlas_2018	TCGA-55-8506-01	-1.5107	-1.0055	-1.2185	-0.5559	0.087	-1.161	-0.8941	1.3054
luad_tcga_pan_can_atlas_2018	TCGA-86-8668-01	-2.0459	-0.0031	0.1504	-1.0862	-1.2475	-1.161	-0.898883	0.4619
luad_tcga_pan_can_atlas_2018	TCGA-MN-A4N5-01	-0.8826	-1.3008	-0.9032	-0.5712	-0.5914	-1.161	-0.9017	0.469
luad_tcga_pan_can_atlas_2018	TCGA-05-4427-01	-0.2631	-1.7263	-1.8668	-0.0641	-0.3335	-1.161	-0.902467	0.5916
luad_tcga_pan_can_atlas_2018	TCGA-71-6725-01	-0.239	-0.4872	-1.1138	-0.7244	-1.6905	-1.161	-0.90265	0.0781
luad_tcga_pan_can_atlas_2018	TCGA-97-7554-01	-0.683	-1.3327	-0.8703	-0.6971	-0.6967	-1.161	-0.9068	0.4044
luad_tcga_pan_can_atlas_2018	TCGA-73-4662-01	-1.1947	-1.2278	-1.4674	-0.2905	-0.1715	-1.161	-0.918817	-0.1186
luad_tcga_pan_can_atlas_2018	TCGA-78-8662-01	-0.272	-0.6557	0.1991	-2.6301	-1.013	-1.161	-0.922117	0.1249
luad_tcga_pan_can_atlas_2018	TCGA-55-8514-01	-1.8381	-0.9149	-0.4143	-0.5345	-0.7745	-1.161	-0.93955	-0.7969
luad_tcga_pan_can_atlas_2018	TCGA-55-7283-01	0.1194	-1.3491	-1.7839	-0.4348	-1.0527	-1.161	-0.943683	-0.2645
luad_tcga_pan_can_atlas_2018	TCGA-91-6835-01	-2.0495	-0.796	0.0845	-0.9062	-0.8557	-1.161	-0.947317	0.7601
luad_tcga_pan_can_atlas_2018	TCGA-95-7944-01	-1.7849	-1.0426	-1.0866	-0.268	-0.647	-0.9405	-0.9616	-1.8889
luad_tcga_pan_can_atlas_2018	TCGA-44-8120-01	-0.3938	-1.3445	-0.5347	-0.9037	-1.4632	-1.161	-0.966817	0.575
luad_tcga_pan_can_atlas_2018	TCGA-50-5935-01	-0.7188	-1.3159	-1.2694	-0.668	-0.6866	-1.161	-0.96995	0.2564
luad_tcga_pan_can_atlas_2018	TCGA-44-6148-01	-1.0996	-1.4801	-0.5128	-0.7427	-1.0402	-0.9888	-0.977367	-1.5916
luad_tcga_pan_can_atlas_2018	TCGA-MP-A4T6-01	0.0872	-0.8611	-0.1788	-1.7498	-2.13	-1.0358	-0.97805	-1.0686
luad_tcga_pan_can_atlas_2018	TCGA-55-7725-01	-1.6985	-0.8919	-0.9202	-0.6911	-0.5411	-1.161	-0.983967	-3.2998
luad_tcga_pan_can_atlas_2018	TCGA-62-8397-01	0.1948	-1.8874	-1.087	-0.945	-1.0311	-1.161	-0.986117	-1.0797
luad_tcga_pan_can_atlas_2018	TCGA-86-A4P8-01	-1.9934	-0.3789	-0.6316	-1.0506	-0.7119	-1.161	-0.9879	0.2034
luad_tcga_pan_can_atlas_2018	TCGA-38-4628-01	-0.5545	-2.7004	-0.263	0.1689	-1.4937	-1.161	-1.00062	-1.2037
luad_tcga_pan_can_atlas_2018	TCGA-78-8655-01	-1.1863	-0.498	-1.1106	-1.2358	-0.8255	-1.161	-1.00287	0.5503
luad_tcga_pan_can_atlas_2018	TCGA-78-7535-01	-0.6774	-1.2544	-1.1483	-0.5868	-1.308	-1.161	-1.02265	-0.4965
luad_tcga_pan_can_atlas_2018	TCGA-49-4512-01	-0.5862	-1.2873	-1.1924	-1.4026	-0.5079	-1.161	-1.0229	-0.1673
luad_tcga_pan_can_atlas_2018	TCGA-75-6203-01	-0.9853	-0.7914	-0.9391	-1.3073	-0.9829	-1.161	-1.02783	-1.3226
luad_tcga_pan_can_atlas_2018	TCGA-64-5778-01	-0.642	-1.896	0.3659	-1.3667	-1.486	-1.161	-1.03097	-1.4756
luad_tcga_pan_can_atlas_2018	TCGA-91-6840-01	-1.4308	-1.4845	-0.6358	-0.8651	-0.6375	-1.161	-1.03578	1.1978
luad_tcga_pan_can_atlas_2018	TCGA-62-8399-01	-1.716	-1.6461	-0.6761	-0.0046	-1.0229	-1.161	-1.03778	1.6122
luad_tcga_pan_can_atlas_2018	TCGA-64-5775-01	-1.2395	-0.2146	-1.8867	-1.1698	-0.5695	-1.161	-1.04018	-2.9136
luad_tcga_pan_can_atlas_2018	TCGA-L9-A7SV-01	-2.2559	-1.362	0.2672	-0.8394	-0.9264	-1.161	-1.04625	0.1536
luad_tcga_pan_can_atlas_2018	TCGA-78-7539-01	-0.2214	-1.5948	-1.5187	-1.5095	-0.2989	-1.161	-1.05072	-1.2907
luad_tcga_pan_can_atlas_2018	TCGA-L9-A444-01	-1.3849	-1.679	-0.2154	-0.6398	-1.258	-1.161	-1.05635	0.1216
luad_tcga_pan_can_atlas_2018	TCGA-55-8207-01	-1.0712	-1.1387	-1.0333	-1.1105	-0.8366	-1.161	-1.05855	1.0228
luad_tcga_pan_can_atlas_2018	TCGA-L4-A4E6-01	-1.6601	-1.0017	-0.8705	-1.2499	-0.4116	-1.161	-1.05913	-0.9946
luad_tcga_pan_can_atlas_2018	TCGA-91-A4BC-01	-1.6292	-0.8583	-0.3827	-1.7129	-0.6212	-1.161	-1.06088	0.64
luad_tcga_pan_can_atlas_2018	TCGA-93-A4JO-01	-1.2365	-1.8907	0.1061	-0.9349	-1.2672	-1.161	-1.06403	0.3989
luad_tcga_pan_can_atlas_2018	TCGA-99-AA5R-01	-0.9038	-1.5108	-0.7224	-1.2567	-0.9017	-1.161	-1.07607	0.837
luad_tcga_pan_can_atlas_2018	TCGA-MP-A4T9-01	-1.7223	-0.7117	-0.7431	-0.9626	-1.2045	-1.161	-1.0842	0.3152
luad_tcga_pan_can_atlas_2018	TCGA-NJ-A4YF-01	-0.6237	-1.6645	-0.6742	-0.7692	-1.7038	-1.161	-1.0994	-0.2844
luad_tcga_pan_can_atlas_2018	TCGA-95-7948-01	0.7039	-1.1638	-2.2209	-0.1057	-2.6956	-1.161	-1.10718	-0.4744
luad_tcga_pan_can_atlas_2018	TCGA-55-7281-01	-2.0564	-1.494	-0.2787	-1.0646	-0.798	-1.161	-1.14212	0.1116
luad_tcga_pan_can_atlas_2018	TCGA-O1-A52J-01	0.4487	-3.0388	-1.2104	-0.7258	-1.2001	-1.161	-1.1479	-1.7842
luad_tcga_pan_can_atlas_2018	TCGA-55-8097-01	-0.7087	-1.4251	-1.3024	-1.0278	-1.3948	-1.161	-1.16997	-0.246
luad_tcga_pan_can_atlas_2018	TCGA-86-8585-01	-2.8923	-0.0102	-0.7792	-1.5149	-0.6863	-1.161	-1.17398	0.7001
luad_tcga_pan_can_atlas_2018	TCGA-55-8087-01	-0.6091	-1.4342	-1.5874	-0.8379	-1.4338	-1.161	-1.17723	0.2127
luad_tcga_pan_can_atlas_2018	TCGA-50-6597-01	0.8393	-1.5307	-2.314	-1.4204	-1.4878	-1.161	-1.1791	-1.4206
luad_tcga_pan_can_atlas_2018	TCGA-78-7155-01	-3.5229	-1.8786	0.5073	-0.8209	-0.3893	-1.161	-1.2109	-0.2158
luad_tcga_pan_can_atlas_2018	TCGA-97-A4M1-01	-1.0346	-1.5985	-1.3563	-1.3821	-1.4501	-1.161	-1.33043	-1.5294
luad_tcga_pan_can_atlas_2018	TCGA-97-8171-01	-1.5755	-0.6276	-2.5698	-1.1286	-1.3597	-1.161	-1.4037	-1.3067
luad_tcga_pan_can_atlas_2018	TCGA-55-A490-01	-1.8642	-2.1342	-1.6022	-1.2066	-0.9065	-0.7971	-1.41847	0.9504

## Sheet: Fig. 2a LUSC
STUDY_ID	SAMPLE_ID	NQO1	SLC7A11	GCLC	GCLM	TXNRD1	NR0B1	NOTCH3	NRF2 score
lusc_tcga_pan_can_atlas_2018	TCGA-60-2706-01	1.2608	1.5797	1.2775	1.9135	1.9601	2.0354	-0.6739	1.67117
lusc_tcga_pan_can_atlas_2018	TCGA-18-3411-01	1.7369	1.0159	1.7198	2.0996	1.7228	1.561	1.3507	1.64267			Bonferroni's multiple comparisons test	Adjusted p value
lusc_tcga_pan_can_atlas_2018	TCGA-37-4133-01	2.0387	0.5929	1.7056	2.2506	1.2069	1.8941	-0.4278	1.6148			NRF2 score > 1 vs. 0 < NRF2 score < 1	0.0715
lusc_tcga_pan_can_atlas_2018	TCGA-63-A5ML-01	1.1227	1.3209	2.156	1.4484	1.5813	1.9496	0.3375	1.59648			NRF2 score > 1 vs. –1 < NRF2 score < 0	<0.0001
lusc_tcga_pan_can_atlas_2018	TCGA-66-2773-01	1.3281	1.5156	1.8613	1.5876	1.5846	1.3101	1.0805	1.53122			NRF2 score > 1 vs. NRF2 score < –1	0.0002
lusc_tcga_pan_can_atlas_2018	TCGA-66-2766-01	1.2296	1.2759	1.8342	2.0182	0.6842	1.8288	0.8431	1.47848			0 < NRF2 score < 1 vs. –1 < NRF2 score < 0	0.0023
lusc_tcga_pan_can_atlas_2018	TCGA-21-1075-01	1.0848	1.5687	2.1433	1.5088	1.1967	1.353	-0.7765	1.47588			0 < NRF2 score < 1 vs. NRF2 score < –1	0.1216
lusc_tcga_pan_can_atlas_2018	TCGA-58-A46K-01	1.4189	1.3161	1.3375	1.5086	1.5841	1.6605	0.9117	1.47095			–1 < NRF2 score < 0 vs. NRF2 score < –1	>0.9999
lusc_tcga_pan_can_atlas_2018	TCGA-66-2787-01	0.9251	1.345	2.0333	1.413	1.7837	1.3006	-0.0925	1.46678
lusc_tcga_pan_can_atlas_2018	TCGA-LA-A446-01	1.076	1.5512	1.2478	1.8338	1.3444	1.7436	1.3299	1.46613
lusc_tcga_pan_can_atlas_2018	TCGA-NC-A5HR-01	1.1351	1.1828	1.8299	1.2465	1.5039	1.8781	1.6724	1.46272
lusc_tcga_pan_can_atlas_2018	TCGA-56-7582-01	1.0019	1.3823	1.7448	2.0281	1.5611	0.9283	1.7468	1.44108
lusc_tcga_pan_can_atlas_2018	TCGA-70-6723-01	1.7658	0.8184	1.5904	1.5914	2.0031	0.8087	1.4558	1.42963
lusc_tcga_pan_can_atlas_2018	TCGA-46-3768-01	1.342	1.1497	1.2054	1.5231	1.7906	1.5184	0.735	1.42153
lusc_tcga_pan_can_atlas_2018	TCGA-34-5240-01	1.0396	1.5455	0.4615	1.6878	2.0962	1.6937	0.5481	1.42072
lusc_tcga_pan_can_atlas_2018	TCGA-21-1071-01	1.4155	1.4584	1.1698	1.69	1.3787	1.3494	0.927	1.4103
lusc_tcga_pan_can_atlas_2018	TCGA-85-8070-01	1.2444	1.1885	1.0324	1.7433	1.483	1.7364	0.097	1.40467
lusc_tcga_pan_can_atlas_2018	TCGA-85-8277-01	0.858	1.1887	1.5415	1.7529	1.3886	1.6787	1.4215	1.4014
lusc_tcga_pan_can_atlas_2018	TCGA-66-2727-01	1.3666	1.2922	0.9043	1.5629	1.6332	1.628	-0.3497	1.39787
lusc_tcga_pan_can_atlas_2018	TCGA-NC-A5HL-01	0.7906	1.0868	2.6286	1.0229	1.1965	1.5026	0.8304	1.37133
lusc_tcga_pan_can_atlas_2018	TCGA-MF-A522-01	1.4325	1.2504	1.5283	1.9359	1.1247	0.9271	3.2508	1.36648
lusc_tcga_pan_can_atlas_2018	TCGA-18-3412-01	1.6967	0.833	1.263	1.6218	1.6009	1.1573	0.7627	1.36212
lusc_tcga_pan_can_atlas_2018	TCGA-56-A62T-01	1.1002	2.1928	0.6003	1.1725	1.6788	1.3888	0.1479	1.35557
lusc_tcga_pan_can_atlas_2018	TCGA-43-A475-01	0.7548	1.1879	1.6642	2.0875	1.304	1.0724	1.2636	1.34513
lusc_tcga_pan_can_atlas_2018	TCGA-51-4079-01	1.5199	1.2628	1.8626	1.3743	1.6131	0.4209	0.458	1.34227
lusc_tcga_pan_can_atlas_2018	TCGA-22-5485-01	1.4203	1.1453	0.6527	1.6597	1.3806	1.7041	-0.7327	1.32712
lusc_tcga_pan_can_atlas_2018	TCGA-33-4538-01	0.8133	1.5902	1.001	1.83	1.5153	1.1084	0.5567	1.3097
lusc_tcga_pan_can_atlas_2018	TCGA-68-7755-01	1.1482	1.3366	1.3733	1.1896	1.4346	1.3277	0.8904	1.30167
lusc_tcga_pan_can_atlas_2018	TCGA-56-A4BY-01	0.976	1.6616	1.8165	0.8864	1.6025	0.7914	0.4914	1.28907
lusc_tcga_pan_can_atlas_2018	TCGA-92-7341-01	1.3716	1.4574	0.8794	1.4327	1.4948	1.098	1.6401	1.28898
lusc_tcga_pan_can_atlas_2018	TCGA-77-6843-01	0.968	1.4535	0.5595	1.4496	1.7759	1.4909	0.6025	1.2829
lusc_tcga_pan_can_atlas_2018	TCGA-77-8009-01	1.5249	1.2689	0.9066	1.3168	1.4741	1.1953	1.708	1.2811
lusc_tcga_pan_can_atlas_2018	TCGA-52-7622-01	1.1929	1.5871	1.104	1.3563	1.2811	1.0338	1.2042	1.2592
lusc_tcga_pan_can_atlas_2018	TCGA-34-2596-01	0.8486	1.2932	0.6456	1.3734	1.5702	1.8238	0.985	1.25913
lusc_tcga_pan_can_atlas_2018	TCGA-94-A5I6-01	1.3046	1.5339	0.7977	1.692	1.076	1.121	0.9884	1.2542
lusc_tcga_pan_can_atlas_2018	TCGA-33-AASD-01	1.1428	2.174	-0.5985	1.5496	1.3447	1.8511	0.2919	1.24395
lusc_tcga_pan_can_atlas_2018	TCGA-33-A5GW-01	1.4935	0.9813	1.95	1.3521	0.8522	0.8326	1.688	1.24362
lusc_tcga_pan_can_atlas_2018	TCGA-39-5016-01	0.7742	1.5392	1.2734	1.1064	1.3318	1.4084	0.3366	1.2389
lusc_tcga_pan_can_atlas_2018	TCGA-63-A5M9-01	1.4974	1.3078	0.5758	1.0245	1.7222	1.2801	0.9713	1.23463
lusc_tcga_pan_can_atlas_2018	TCGA-33-AAS8-01	0.9019	1.4595	1.514	0.6119	1.62	1.2881	-0.0073	1.23257
lusc_tcga_pan_can_atlas_2018	TCGA-39-5036-01	1.6411	1.0185	0.0817	1.4384	1.3621	1.824	0.318	1.22763
lusc_tcga_pan_can_atlas_2018	TCGA-56-7223-01	1.3639	1.4533	-0.1781	1.729	1.6001	1.3589	0.5972	1.22118
lusc_tcga_pan_can_atlas_2018	TCGA-39-5011-01	1.333	1.0678	0.2545	1.3875	1.749	1.5103	-0.8533	1.21702
lusc_tcga_pan_can_atlas_2018	TCGA-18-3415-01	1.3107	0.8886	1.1369	1.9231	0.8171	1.2155	-0.226	1.21532
lusc_tcga_pan_can_atlas_2018	TCGA-33-4586-01	1.0141	0.9543	1.3626	1.6337	1.1895	1.1169	2.1062	1.21185
lusc_tcga_pan_can_atlas_2018	TCGA-66-2783-01	1.4185	1.4458	0.2061	2.1742	1.4955	0.5231	0.8691	1.21053
lusc_tcga_pan_can_atlas_2018	TCGA-58-A46M-01	0.9834	0.9471	1.6719	1.5	1.0502	1.0849	1.0246	1.20625
lusc_tcga_pan_can_atlas_2018	TCGA-85-8052-01	0.9907	1.3374	0.9375	1.3947	1.4085	1.1343	1.1919	1.20052
lusc_tcga_pan_can_atlas_2018	TCGA-22-5474-01	1.2067	0.961	1.3057	1.2605	1.1422	1.3133	1.3784	1.19823
lusc_tcga_pan_can_atlas_2018	TCGA-22-5483-01	1.413	1.1267	0.7194	0.9373	1.4961	1.4832	-0.269	1.19595
lusc_tcga_pan_can_atlas_2018	TCGA-58-8393-01	1.0004	1.1848	1.3539	1.4513	1.2527	0.9225	1.6835	1.19427
lusc_tcga_pan_can_atlas_2018	TCGA-85-8072-01	0.9215	1.2286	-0.0554	1.6712	1.4717	1.921	1.5726	1.1931
lusc_tcga_pan_can_atlas_2018	TCGA-22-5482-01	0.7818	1.1513	1.321	1.5215	1.1398	1.2342	0.8352	1.1916
lusc_tcga_pan_can_atlas_2018	TCGA-O2-A52S-01	0.9669	1.5747	1.4275	0.933	1.4227	0.822	0.8424	1.19113
lusc_tcga_pan_can_atlas_2018	TCGA-66-2795-01	1.3918	0.4344	1.5327	1.1053	1.5333	1.1232	0.6158	1.18678
lusc_tcga_pan_can_atlas_2018	TCGA-90-7964-01	1.4573	0.8617	0.4305	1.8312	0.926	1.5793	0.769	1.181
lusc_tcga_pan_can_atlas_2018	TCGA-58-8391-01	0.6663	0.9991	1.9797	1.5157	0.5808	1.2398	-0.3569	1.16357
lusc_tcga_pan_can_atlas_2018	TCGA-O2-A52Q-01	1.1541	0.5981	1.5689	0.1945	1.8555	1.4129	-1.4952	1.13067
lusc_tcga_pan_can_atlas_2018	TCGA-98-A539-01	1.2321	1.9289	0.6665	0.5279	1.0478	1.3804	0.677	1.1306
lusc_tcga_pan_can_atlas_2018	TCGA-85-7698-01	0.7837	1.4433	1.0783	0.8461	1.2081	1.2663	0.8078	1.1043
lusc_tcga_pan_can_atlas_2018	TCGA-98-A53I-01	1.0919	1.2499	1.1872	0.513	1.2141	1.3382	1.3728	1.09905
lusc_tcga_pan_can_atlas_2018	TCGA-68-A59J-01	1.0095	1.7605	1.1787	1.367	1.3508	-0.0762	1.2554	1.09838
lusc_tcga_pan_can_atlas_2018	TCGA-77-7141-01	0.6599	1.0019	0.9969	1.6269	1.2209	1.0707	0.521	1.0962
lusc_tcga_pan_can_atlas_2018	TCGA-39-5037-01	1.2336	1.2079	2.0468	0.7839	1.0255	0.2795	0.3924	1.0962
lusc_tcga_pan_can_atlas_2018	TCGA-66-2794-01	0.6273	1.5712	1.4655	0.7601	1.2582	0.8691	0.3011	1.0919
lusc_tcga_pan_can_atlas_2018	TCGA-18-4721-01	0.9914	0.9129	1.1816	0.8457	1.3808	1.1821	-1.0706	1.08242
lusc_tcga_pan_can_atlas_2018	TCGA-51-4081-01	0.6859	0.9674	1.2815	1.1144	1.6293	0.8153	0.857	1.0823
lusc_tcga_pan_can_atlas_2018	TCGA-22-4594-01	1.5779	0.6843	-0.2192	0.7356	2.349	1.3627	-1.6546	1.08172
lusc_tcga_pan_can_atlas_2018	TCGA-90-7769-01	0.899	1.142	1.0723	1.027	1.4168	0.8331	1.1508	1.06503
lusc_tcga_pan_can_atlas_2018	TCGA-66-2754-01	1.9219	0.1488	0.7108	0.3649	1.9208	1.2539	-2.8748	1.05352
lusc_tcga_pan_can_atlas_2018	TCGA-43-6773-01	0.877	0.3451	1.5127	1.0107	1.5768	0.9965	0.2704	1.05313
lusc_tcga_pan_can_atlas_2018	TCGA-77-7139-01	0.8313	1.1483	1.6435	0.3592	0.9575	1.3313	0.076	1.04518
lusc_tcga_pan_can_atlas_2018	TCGA-33-6738-01	1.6248	1.0677	-0.0217	1.6263	0.9965	0.9748	0.4851	1.04473
lusc_tcga_pan_can_atlas_2018	TCGA-94-7943-01	1.2067	0.5318	1.1664	0.2233	1.4978	1.6401	0.1267	1.04435
lusc_tcga_pan_can_atlas_2018	TCGA-68-7756-01	1.2467	1.3883	0.4801	0.8327	1.2924	0.9929	-0.1798	1.03885
lusc_tcga_pan_can_atlas_2018	TCGA-39-5034-01	1.8057	1.0855	0.3088	0.6279	1.115	1.2561	-1.1491	1.03317
lusc_tcga_pan_can_atlas_2018	TCGA-85-8354-01	1.1309	1.5116	1.161	2.0692	1.0843	-0.7893	1.7523	1.02795
lusc_tcga_pan_can_atlas_2018	TCGA-18-3408-01	1.0068	1.3581	1.0299	0.8083	1.0283	0.8352	-1.647	1.0111
lusc_tcga_pan_can_atlas_2018	TCGA-77-7338-01	0.6363	1.1253	1.0568	1.9726	0.7505	0.52	1.0119	1.01025
lusc_tcga_pan_can_atlas_2018	TCGA-22-4605-01	0.8461	1.3566	0.8948	1.3895	1.0362	0.5168	1.1931	1.00667
lusc_tcga_pan_can_atlas_2018	TCGA-77-6845-01	1.2051	1.2181	1.2791	1.647	1.0214	-0.3355	1.398	1.00587
lusc_tcga_pan_can_atlas_2018	TCGA-85-7844-01	0.6727	1.4688	1.6301	1.013	1.0462	0.2018	0.8425	1.00543
lusc_tcga_pan_can_atlas_2018	TCGA-33-4532-01	1.1903	0.7497	-0.0354	1.5485	1.6346	0.9223	-2.9539	1.00167
lusc_tcga_pan_can_atlas_2018	TCGA-NK-A5CR-01	0.2755	1.46	1.5452	0.9706	1.2639	0.4661	0.1733	0.996883
lusc_tcga_pan_can_atlas_2018	TCGA-33-AASB-01	1.7596	1.2997	1.1529	-0.0519	0.2921	1.5105	1.6381	0.993817
lusc_tcga_pan_can_atlas_2018	TCGA-63-A5MB-01	0.7488	0.9536	0.9401	1.0384	0.9806	1.2936	0.6995	0.992517
lusc_tcga_pan_can_atlas_2018	TCGA-22-4601-01	0.5334	1.2013	1.5947	0.3004	1.105	1.1531	-0.7063	0.981317
lusc_tcga_pan_can_atlas_2018	TCGA-39-5021-01	0.874	0.7848	0.8341	0.9008	1.3564	1.1161	0.9959	0.9777
lusc_tcga_pan_can_atlas_2018	TCGA-66-2758-01	1.2893	0.9215	0.5328	1.0441	0.9187	1.0891	-0.2255	0.965917
lusc_tcga_pan_can_atlas_2018	TCGA-77-8150-01	0.7918	1.1885	0.2961	1.1515	1.7053	0.5946	0.1955	0.954633
lusc_tcga_pan_can_atlas_2018	TCGA-33-A4WN-01	1.0163	0.8411	0.3783	0.9418	0.9228	1.6213	0.6646	0.9536
lusc_tcga_pan_can_atlas_2018	TCGA-92-8063-01	1.1201	0.5662	-0.3904	1.551	1.5408	1.2855	0.7197	0.945533
lusc_tcga_pan_can_atlas_2018	TCGA-60-2709-01	0.4743	0.9607	1.0728	0.7515	1.0395	1.3682	0.3676	0.9445
lusc_tcga_pan_can_atlas_2018	TCGA-56-5897-01	1.1079	1.7483	-0.2838	1.3998	0.9302	0.7341	0.9568	0.939417
lusc_tcga_pan_can_atlas_2018	TCGA-94-7557-01	1.3029	1.5144	0.1687	2.1628	1.6874	-1.289	0.0058	0.924533
lusc_tcga_pan_can_atlas_2018	TCGA-63-A5MJ-01	1.0639	0.942	-0.0553	1.2318	1.2403	1.0798	1.074	0.917083
lusc_tcga_pan_can_atlas_2018	TCGA-77-8153-01	0.5794	1.0471	1.2517	1.0444	1.082	0.4667	0.782	0.911883
lusc_tcga_pan_can_atlas_2018	TCGA-J1-A4AH-01	0.872	1.4982	0.6873	0.566	1.3152	0.4685	-0.1003	0.9012
lusc_tcga_pan_can_atlas_2018	TCGA-18-3416-01	0.5156	1.336	1.8794	1.292	1.2814	-0.9044	-2.6626	0.9
lusc_tcga_pan_can_atlas_2018	TCGA-66-2791-01	1.153	0.5431	0.9023	1.102	0.6719	0.8624	0.6912	0.87245
lusc_tcga_pan_can_atlas_2018	TCGA-56-A4ZK-01	0.6473	0.9702	0.494	1.3885	1.5008	0.2327	0.7084	0.87225
lusc_tcga_pan_can_atlas_2018	TCGA-18-5592-01	0.6818	0.3061	1.4409	1.0294	0.4034	1.3614	0	0.8705
lusc_tcga_pan_can_atlas_2018	TCGA-98-A53A-01	0.1658	1.2543	1.2528	0.7327	0.9176	0.849	-0.3131	0.862033
lusc_tcga_pan_can_atlas_2018	TCGA-77-A5GF-01	1.427	1.3162	1.5926	1.0618	1.0089	-1.289	0.8889	0.852917
lusc_tcga_pan_can_atlas_2018	TCGA-46-6025-01	1.3494	1.3677	0.9126	1.3319	1.4261	-1.289	-0.6889	0.849783
lusc_tcga_pan_can_atlas_2018	TCGA-22-4591-01	0.9503	1.2815	1.3544	1.4267	1.3465	-1.289	-1.8176	0.845067
lusc_tcga_pan_can_atlas_2018	TCGA-43-A474-01	0.9844	1.6195	1.1755	1.1173	1.4567	-1.289	1.4018	0.844067
lusc_tcga_pan_can_atlas_2018	TCGA-85-7696-01	0.9401	0.5058	1.1492	0.728	0.4744	1.113	1.8042	0.818417
lusc_tcga_pan_can_atlas_2018	TCGA-37-4132-01	1.1573	0.8767	0.0856	0.0925	1.348	1.3066	-2.8034	0.811117
lusc_tcga_pan_can_atlas_2018	TCGA-51-4080-01	0.7246	1.5558	0.5326	0.0088	1.1536	0.7577	0.346	0.78885
lusc_tcga_pan_can_atlas_2018	TCGA-63-A5MY-01	0.4664	0.7852	1.4438	1.8052	0.8553	-0.7239	0.1702	0.772
lusc_tcga_pan_can_atlas_2018	TCGA-22-5473-01	0.8049	1.2543	0.469	1.4299	0.866	-0.2205	0.2706	0.767267
lusc_tcga_pan_can_atlas_2018	TCGA-96-7545-01	0.263	0.9866	1.0393	0.3134	1.1997	0.7961	0.4739	0.76635
lusc_tcga_pan_can_atlas_2018	TCGA-66-2777-01	0.7774	0.2201	0.7838	1.0798	0.5766	1.1562	-0.1099	0.76565
lusc_tcga_pan_can_atlas_2018	TCGA-56-8629-01	0.7618	0.6686	0.8624	0.5712	0.8645	0.8647	1.1831	0.765533
lusc_tcga_pan_can_atlas_2018	TCGA-60-2723-01	0.6881	1.1211	0.3103	1.0331	0.9948	0.3424	-0.7716	0.7483
lusc_tcga_pan_can_atlas_2018	TCGA-77-7140-01	0.7811	0.9642	-0.1127	1.048	0.8876	0.9096	0.0792	0.7463
lusc_tcga_pan_can_atlas_2018	TCGA-56-7730-01	0.7666	1.0249	1.0903	-0.0117	1.3495	0.2213	-0.4482	0.74015
lusc_tcga_pan_can_atlas_2018	TCGA-66-2800-01	0.582	0.5369	0.9133	0.5693	0.9543	0.8798	-0.1345	0.739267
lusc_tcga_pan_can_atlas_2018	TCGA-66-2770-01	0.7799	1.0606	0.2517	1.1165	0.7059	0.5052	0.5599	0.736633
lusc_tcga_pan_can_atlas_2018	TCGA-39-5022-01	0.9582	0.814	0.4647	0.8712	0.7305	0.5721	0.1676	0.735117
lusc_tcga_pan_can_atlas_2018	TCGA-22-4599-01	0.7406	0.2311	1.0494	0.8406	0.8524	0.6574	-0.8803	0.728583
lusc_tcga_pan_can_atlas_2018	TCGA-85-8584-01	1.1926	0.619	1.6341	-0.8173	0.2995	1.3392	-1.1823	0.711183
lusc_tcga_pan_can_atlas_2018	TCGA-L3-A524-01	0.8221	0.9216	1.4179	-0.3702	1.7935	-0.3553	-0.2193	0.704933
lusc_tcga_pan_can_atlas_2018	TCGA-58-A46N-01	0.4908	1.1793	0.5337	0.9064	1.1706	-0.0579	1.1071	0.703817
lusc_tcga_pan_can_atlas_2018	TCGA-33-4583-01	1.577	0.7277	0.8	1.0804	1.2836	-1.289	-0.5975	0.696617
lusc_tcga_pan_can_atlas_2018	TCGA-92-8064-01	0.1743	1.046	0.7703	0.9935	0.4338	0.6863	1.2581	0.684033
lusc_tcga_pan_can_atlas_2018	TCGA-NC-A5HE-01	0.8945	0.3416	0.6411	0.5633	0.8059	0.8045	0.8949	0.67515
lusc_tcga_pan_can_atlas_2018	TCGA-66-2759-01	0.7405	1.4543	1.2945	1.2729	0.5578	-1.289	0.0213	0.671833
lusc_tcga_pan_can_atlas_2018	TCGA-34-5236-01	0.8447	0.5956	0.4756	0.912	0.4787	0.5414	2.0184	0.641333
lusc_tcga_pan_can_atlas_2018	TCGA-60-2722-01	1.0484	0.7947	1.0088	1.4709	0.4625	-0.9483	0.3228	0.6395
lusc_tcga_pan_can_atlas_2018	TCGA-63-A5MU-01	0.7519	1.6678	0.5173	1.6436	0.3753	-1.1327	0.2522	0.6372
lusc_tcga_pan_can_atlas_2018	TCGA-43-6143-01	1.238	0.1988	0.5722	-0.3594	0.9047	1.2235	0.6495	0.629633
lusc_tcga_pan_can_atlas_2018	TCGA-56-8504-01	1.1009	0.7097	0.801	1.5428	0.8967	-1.289	0.8496	0.627017
lusc_tcga_pan_can_atlas_2018	TCGA-56-7579-01	0.6631	1.6973	0.5345	0.7156	0.5804	-0.4339	0.9578	0.626167
lusc_tcga_pan_can_atlas_2018	TCGA-43-6770-01	0.2702	1.2406	0.7704	0.4404	0.7415	0.2639	0.4617	0.621167
lusc_tcga_pan_can_atlas_2018	TCGA-18-3407-01	0.8672	1.0278	0.1781	1.842	0.3792	-0.6752	0.5933	0.603183
lusc_tcga_pan_can_atlas_2018	TCGA-52-7812-01	1.5781	0.3047	-0.3285	0.0766	1.337	0.6321	-0.1768	0.6
lusc_tcga_pan_can_atlas_2018	TCGA-22-5477-01	0.8415	1.5566	-3.2499	1.3473	1.889	1.1646	1.0654	0.591517
lusc_tcga_pan_can_atlas_2018	TCGA-98-A53J-01	1.3489	0.8028	-0.0209	0.9091	0.0624	0.4408	1.1376	0.590517
lusc_tcga_pan_can_atlas_2018	TCGA-43-2578-01	0.9249	0.8876	-0.2301	-0.0692	0.7342	1.2566	-0.6387	0.584
lusc_tcga_pan_can_atlas_2018	TCGA-46-3765-01	0.4697	0.8922	0.5491	-0.119	1.2677	0.2644	-0.9155	0.554017
lusc_tcga_pan_can_atlas_2018	TCGA-85-8049-01	0.5091	1.0381	1.1475	1.2078	0.6062	-1.289	2.0668	0.536617
lusc_tcga_pan_can_atlas_2018	TCGA-37-5819-01	1.6408	0.3693	-0.1734	-0.5431	1.3633	0.5578	-2.1388	0.535783
lusc_tcga_pan_can_atlas_2018	TCGA-85-6798-01	0.3801	0.9831	0.7003	0.8097	0.8488	-0.5158	0.4083	0.534367
lusc_tcga_pan_can_atlas_2018	TCGA-79-5596-01	0.5581	1.2239	1.2134	0.0455	0.8995	-0.7377	1.03	0.533783
lusc_tcga_pan_can_atlas_2018	TCGA-60-2710-01	0.246	1.145	0.9249	0.146	0.9847	-0.2743	0.6918	0.528717
lusc_tcga_pan_can_atlas_2018	TCGA-33-AASJ-01	0.5006	0.6393	1.5818	0.5395	1.1503	-1.289	0.5412	0.520417
lusc_tcga_pan_can_atlas_2018	TCGA-52-7811-01	0.6978	0.8225	0.4989	0.275	0.4384	0.363	-0.3206	0.515933
lusc_tcga_pan_can_atlas_2018	TCGA-22-5479-01	1.2085	1.1181	0.6376	0.4847	0.914	-1.289	1.4911	0.512317
lusc_tcga_pan_can_atlas_2018	TCGA-46-3769-01	0.764	0.5077	-0.127	0.8314	1.1968	-0.2011	-2.2508	0.4953
lusc_tcga_pan_can_atlas_2018	TCGA-22-0944-01	0.7309	0.7816	1.3018	-0.4724	0.7173	-0.1225	0.0415	0.48945
lusc_tcga_pan_can_atlas_2018	TCGA-85-A4CN-01	0.6317	0.8806	0.9726	0.1815	0.6553	-0.4489	1.5406	0.4788
lusc_tcga_pan_can_atlas_2018	TCGA-56-7823-01	0.334	0.743	1.1092	0.5989	0.8919	-0.887	1.4285	0.465
lusc_tcga_pan_can_atlas_2018	TCGA-63-A5MP-01	0.2944	0.6005	1.3906	-0.1923	0.9023	-0.2699	-0.6224	0.454267
lusc_tcga_pan_can_atlas_2018	TCGA-85-8666-01	0.5812	1.0578	-0.2285	1.5316	0.7794	-1.0047	0.6617	0.4528
lusc_tcga_pan_can_atlas_2018	TCGA-NC-A5HN-01	0.7972	1.0748	0.98	0.1798	0.8985	-1.289	0.2419	0.440217
lusc_tcga_pan_can_atlas_2018	TCGA-85-8071-01	0.3346	0.9009	1.3882	0.835	0.2044	-1.0772	0.768	0.430983
lusc_tcga_pan_can_atlas_2018	TCGA-77-7463-01	0.0745	0.9226	0.9102	0.9443	-0.0364	-0.3926	-0.6572	0.403767
lusc_tcga_pan_can_atlas_2018	TCGA-NC-A5HF-01	0.4753	0.7995	0.0245	0.5095	-0.0094	0.5766	-0.3111	0.396
lusc_tcga_pan_can_atlas_2018	TCGA-85-A5B5-01	0.8391	1.3405	0.0879	-0.0169	1.0347	-0.9641	0.3891	0.386867
lusc_tcga_pan_can_atlas_2018	TCGA-85-7843-01	0.3045	0.1499	0.7034	1.122	0.1786	-0.1778	0.2978	0.3801
lusc_tcga_pan_can_atlas_2018	TCGA-85-6561-01	0.154	1.1874	0.4557	0.2893	0.6807	-0.5201	1.0404	0.3745
lusc_tcga_pan_can_atlas_2018	TCGA-37-A5EL-01	-0.028	0.7094	1.9241	-1.2191	-0.0005	0.8573	1.0654	0.373867
lusc_tcga_pan_can_atlas_2018	TCGA-94-8490-01	0.4777	1.4732	0.3255	0.0216	1.0264	-1.1529	0.8584	0.361917
lusc_tcga_pan_can_atlas_2018	TCGA-63-5128-01	-0.1792	0.2623	0.4764	0.4371	0.467	0.4158	1.249	0.313233
lusc_tcga_pan_can_atlas_2018	TCGA-43-3394-01	0.5561	0.1719	1.6843	-0.5348	0.8922	-0.9263	0.2951	0.307233
lusc_tcga_pan_can_atlas_2018	TCGA-77-A5G8-01	0.5457	0.7454	0.673	0.6734	-0.1162	-0.6918	1.5073	0.304917
lusc_tcga_pan_can_atlas_2018	TCGA-XC-AA0X-01	0.1678	0.7044	0.4337	0.1092	0.7464	-0.3361	1.103	0.304233
lusc_tcga_pan_can_atlas_2018	TCGA-NK-A7XE-01	0.7626	0.6997	1.198	0.2605	0.1562	-1.289	-0.2886	0.298
lusc_tcga_pan_can_atlas_2018	TCGA-66-2781-01	1.0179	0.3199	0.2269	0.044	-0.4412	0.5752	0.0219	0.29045
lusc_tcga_pan_can_atlas_2018	TCGA-77-8156-01	0.1816	0.6469	1.1011	0.0183	0.5518	-0.788	0.9798	0.285283
lusc_tcga_pan_can_atlas_2018	TCGA-56-8308-01	0.0074	0.6927	1.5221	0.4402	0.327	-1.289	0.8339	0.2834
lusc_tcga_pan_can_atlas_2018	TCGA-85-8355-01	0.2319	0.6496	0.3549	0.2	0.5885	-0.3622	1.1756	0.277117
lusc_tcga_pan_can_atlas_2018	TCGA-33-4589-01	1.5318	0.5714	-0.5457	0.5045	0.8025	-1.289	-2.3739	0.262583
lusc_tcga_pan_can_atlas_2018	TCGA-85-A4CL-01	1.0593	0.0394	0.3343	-0.6039	-0.0014	0.7302	0.967	0.25965
lusc_tcga_pan_can_atlas_2018	TCGA-NC-A5HD-01	0.5443	0.685	1.3829	-0.13	-0.1201	-0.8245	-1.6258	0.256267
lusc_tcga_pan_can_atlas_2018	TCGA-34-2608-01	0.5966	0.7885	0.3088	0.5672	0.3561	-1.1688	0.1971	0.2414
lusc_tcga_pan_can_atlas_2018	TCGA-56-8305-01	0.6656	0.8415	-0.259	0.0373	0.7034	-0.5768	0.0488	0.235333
lusc_tcga_pan_can_atlas_2018	TCGA-60-2697-01	0.4155	0.0589	-0.6659	-0.0634	0.4965	0.8856	-0.1539	0.187867
lusc_tcga_pan_can_atlas_2018	TCGA-37-A5EN-01	0.4805	0.2042	0.5942	-0.2198	0.2419	-0.2611	0.6698	0.173317
lusc_tcga_pan_can_atlas_2018	TCGA-39-5029-01	0.7893	-0.022	0.0565	-0.3038	-0.1263	0.5675	-0.1235	0.1602
lusc_tcga_pan_can_atlas_2018	TCGA-56-5898-01	0.1541	0.2955	0.4548	-0.6282	0.059	0.4807	0.2423	0.135983
lusc_tcga_pan_can_atlas_2018	TCGA-34-8456-01	0.2337	0.9968	1.0342	-0.9003	0.259	-0.8358	-0.1311	0.131267
lusc_tcga_pan_can_atlas_2018	TCGA-34-5234-01	0.3511	-0.1656	-0.1437	0.1438	-0.2857	0.6804	-2.2727	0.0967167
lusc_tcga_pan_can_atlas_2018	TCGA-21-1081-01	0.2801	0.4145	0.4134	-0.5337	-0.1001	0.0754	0.0159	0.0916
lusc_tcga_pan_can_atlas_2018	TCGA-22-0940-01	1.2902	0.3503	-0.6621	-0.1789	0.2019	-0.4708	-0.4576	0.0884333
lusc_tcga_pan_can_atlas_2018	TCGA-66-2756-01	1.4657	-0.5077	-0.8177	-0.9789	0.8335	0.5265	-3.5133	0.0869
lusc_tcga_pan_can_atlas_2018	TCGA-33-AASL-01	0.0894	0.412	0.1333	-0.2369	0.5236	-0.485	0.6743	0.0727333
lusc_tcga_pan_can_atlas_2018	TCGA-56-7221-01	0.0979	0.61	1.3026	-0.4846	0.1347	-1.289	0.4805	0.0619333
lusc_tcga_pan_can_atlas_2018	TCGA-66-2792-01	0.0348	0.3529	0.6113	-0.0831	0.5056	-1.0913	-0.4638	0.0550333
lusc_tcga_pan_can_atlas_2018	TCGA-77-A5G3-01	0.1242	0.3991	0.853	-0.652	0.7355	-1.289	0.8133	0.0284667
lusc_tcga_pan_can_atlas_2018	TCGA-33-4566-01	1.094	0.6209	-0.0506	1.4463	-1.6555	-1.289	-0.7764	0.0276833
lusc_tcga_pan_can_atlas_2018	TCGA-NC-A5HO-01	0.4205	-0.6087	0.6576	0.5139	0.2307	-1.0533	0.728	0.0267833
lusc_tcga_pan_can_atlas_2018	TCGA-37-4141-01	0.7802	1.1288	-0.3664	-0.2102	-0.3341	-0.9523	-1.4862	0.00766667
lusc_tcga_pan_can_atlas_2018	TCGA-98-A53H-01	0.3229	0.2903	-0.3237	0.2356	-0.1978	-0.6499	0.2808	-0.0537667
lusc_tcga_pan_can_atlas_2018	TCGA-O2-A52V-01	0.2964	-0.1691	-0.0874	0.7712	-0.0419	-1.1518	0.4845	-0.0637667
lusc_tcga_pan_can_atlas_2018	TCGA-77-8128-01	0.1971	0.3475	0.5443	-0.5756	0.3835	-1.289	0.6527	-0.0653667
lusc_tcga_pan_can_atlas_2018	TCGA-85-A511-01	0.1108	0.397	0.3668	-0.4818	0.141	-0.9527	1.2347	-0.0698167
lusc_tcga_pan_can_atlas_2018	TCGA-77-8143-01	-0.6922	0.0175	1.3465	1.1599	-0.9841	-1.289	-0.8045	-0.0735667
lusc_tcga_pan_can_atlas_2018	TCGA-94-8491-01	0.5505	0.1882	0.0066	0.297	-0.2076	-1.289	0.0658	-0.0757167
lusc_tcga_pan_can_atlas_2018	TCGA-37-4135-01	1.4672	-0.7832	-0.6273	-0.2645	-0.1932	-0.055	-0.8438	-0.076
lusc_tcga_pan_can_atlas_2018	TCGA-34-7107-01	0.3175	-0.2281	0.3713	0.4227	-0.3554	-1.0088	0.9916	-0.0801333
lusc_tcga_pan_can_atlas_2018	TCGA-21-1076-01	0.1545	0.7404	0.2435	-0.2691	-0.084	-1.289	0.2208	-0.08395
lusc_tcga_pan_can_atlas_2018	TCGA-85-8580-01	-0.1939	0.5382	0.2148	-0.4551	0.0854	-0.7111	0.2121	-0.08695
lusc_tcga_pan_can_atlas_2018	TCGA-68-8250-01	0.4371	-0.4052	0.681	-0.3226	0.3003	-1.289	-1.4015	-0.0997333
lusc_tcga_pan_can_atlas_2018	TCGA-77-8148-01	0.2499	-0.0926	0.9881	-0.6035	0.1235	-1.289	0.7308	-0.103933
lusc_tcga_pan_can_atlas_2018	TCGA-96-8169-01	-0.0865	0.5192	0.0797	0.0984	0.0333	-1.289	-0.4291	-0.107483
lusc_tcga_pan_can_atlas_2018	TCGA-66-2788-01	-0.049	0.023	0.0227	0.4446	-0.4631	-0.697	-0.4524	-0.1198
lusc_tcga_pan_can_atlas_2018	TCGA-94-A4VJ-01	0.6515	-0.4588	0.146	-0.2929	-0.7234	-0.0575	0.0893	-0.122517
lusc_tcga_pan_can_atlas_2018	TCGA-33-4547-01	0.1079	-0.1938	-0.0348	0.336	0.0756	-1.0408	0.1647	-0.124983
lusc_tcga_pan_can_atlas_2018	TCGA-22-5491-01	0.2812	-0.5357	0.5496	-0.0063	-0.2718	-0.8173	-0.1008	-0.133383
lusc_tcga_pan_can_atlas_2018	TCGA-52-7810-01	-0.0246	0.4948	-0.0782	0.093	-1.0861	-0.3043	1.363	-0.1509
lusc_tcga_pan_can_atlas_2018	TCGA-22-5471-01	0.0812	-0.5077	0.2388	0.2498	-0.2935	-0.759	0.3202	-0.165067
lusc_tcga_pan_can_atlas_2018	TCGA-37-3792-01	0.4446	0.226	-0.5961	0.1143	0.001	-1.289	-2.1883	-0.1832
lusc_tcga_pan_can_atlas_2018	TCGA-56-1622-01	-0.3295	0.3456	0.4343	-0.3045	0.0187	-1.289	-0.9114	-0.1874
lusc_tcga_pan_can_atlas_2018	TCGA-60-2711-01	-0.1546	-0.1716	0.873	-0.6811	0.0991	-1.092	-0.3553	-0.187867
lusc_tcga_pan_can_atlas_2018	TCGA-34-8455-01	0.1849	0.2464	0.4412	-0.3906	-0.3581	-1.289	0.9413	-0.1942
lusc_tcga_pan_can_atlas_2018	TCGA-39-5019-01	-0.1289	0.1819	0.0582	-0.5222	0.3264	-1.1308	1.0296	-0.202567
lusc_tcga_pan_can_atlas_2018	TCGA-37-4130-01	1.245	-0.6451	-0.1722	-0.8854	-0.528	-0.3139	-2.9616	-0.2166
lusc_tcga_pan_can_atlas_2018	TCGA-85-A4QR-01	-0.4104	-0.6513	1.378	0.1024	-0.4699	-1.289	0.1999	-0.223367
lusc_tcga_pan_can_atlas_2018	TCGA-66-2786-01	0.5462	-0.2181	-0.515	-0.6105	-0.2723	-0.2936	-1.039	-0.227217
lusc_tcga_pan_can_atlas_2018	TCGA-77-8138-01	0.4637	-0.1656	-0.3944	0.5953	-0.5745	-1.289	-0.5248	-0.227417
lusc_tcga_pan_can_atlas_2018	TCGA-NC-A5HQ-01	-0.3919	-0.0754	-0.0849	0.723	-0.5163	-1.0347	-0.5532	-0.230033
lusc_tcga_pan_can_atlas_2018	TCGA-66-2782-01	0.2259	0.8039	-0.4939	-0.5629	-0.9351	-0.4773	-0.406	-0.2399
lusc_tcga_pan_can_atlas_2018	TCGA-66-2742-01	0.1011	-0.1645	0.4024	-0.0084	-0.4983	-1.289	2.4469	-0.242783
lusc_tcga_pan_can_atlas_2018	TCGA-43-7657-01	-0.3511	0.2904	0.3767	-0.8164	-0.036	-1.0194	1.4055	-0.2593
lusc_tcga_pan_can_atlas_2018	TCGA-63-5131-01	-0.121	-0.3787	0.6513	0.6381	-1.086	-1.289	0.3556	-0.264217
lusc_tcga_pan_can_atlas_2018	TCGA-22-4613-01	-0.0141	-0.3824	0.2621	-0.4891	-0.1172	-0.8906	-0.9121	-0.271883
lusc_tcga_pan_can_atlas_2018	TCGA-39-5028-01	0.0524	1.6719	-0.7249	-0.3582	-1.0603	-1.289	-1.4606	-0.284683
lusc_tcga_pan_can_atlas_2018	TCGA-63-7020-01	0.0602	-0.5271	-0.3766	-0.3392	-0.4919	-0.0677	0.3919	-0.290383
lusc_tcga_pan_can_atlas_2018	TCGA-56-7222-01	0.0683	0.1129	0.2485	-0.366	-0.5417	-1.289	-1.353	-0.2945
lusc_tcga_pan_can_atlas_2018	TCGA-85-7697-01	0.8042	-0.515	-0.2131	-0.1011	-0.8206	-0.9416	0.5452	-0.297867
lusc_tcga_pan_can_atlas_2018	TCGA-O2-A52N-01	-0.2353	0.0707	-0.4563	-1.0727	-0.0598	-0.0472	0.4219	-0.3001
lusc_tcga_pan_can_atlas_2018	TCGA-60-2698-01	0.2353	-0.2025	-0.0256	-0.451	-0.1769	-1.289	0.1651	-0.318283
lusc_tcga_pan_can_atlas_2018	TCGA-63-7021-01	0.3551	0.0383	-1.0541	0.1067	-0.6264	-0.7588	0.9813	-0.3232
lusc_tcga_pan_can_atlas_2018	TCGA-60-2704-01	-0.5476	0.0186	-0.0975	-0.6203	-0.0264	-0.711	0.2992	-0.3307
lusc_tcga_pan_can_atlas_2018	TCGA-43-7656-01	-0.646	-0.1308	0.42	-0.5584	-0.0546	-1.0646	-0.8314	-0.339067
lusc_tcga_pan_can_atlas_2018	TCGA-77-8154-01	-0.0404	-0.5678	0.3925	-0.0582	-0.5156	-1.289	-0.6083	-0.346417
lusc_tcga_pan_can_atlas_2018	TCGA-22-1012-01	-0.1717	-0.2654	-0.1891	-0.5185	0.3494	-1.289	0.4965	-0.347383
lusc_tcga_pan_can_atlas_2018	TCGA-37-3789-01	-0.1416	0.299	-0.3515	-0.1812	-0.4268	-1.289	-0.469	-0.348517
lusc_tcga_pan_can_atlas_2018	TCGA-98-A53B-01	0.0015	-0.2214	0.1024	-0.3719	-0.5913	-1.0394	-0.8494	-0.35335
lusc_tcga_pan_can_atlas_2018	TCGA-33-4582-01	0.8649	-0.4615	-0.2032	-0.6463	-0.7006	-0.9766	-1.9145	-0.353883
lusc_tcga_pan_can_atlas_2018	TCGA-22-4596-01	0.4824	-0.5423	-0.6028	-0.7232	0.5263	-1.289	-0.4175	-0.3581
lusc_tcga_pan_can_atlas_2018	TCGA-18-3421-01	-0.5122	-0.3151	-0.1411	-0.1754	-0.4133	-0.6199	-1.2803	-0.362833
lusc_tcga_pan_can_atlas_2018	TCGA-43-A56V-01	0.0581	-0.0526	-0.332	0.2838	-1.0347	-1.1264	-0.6851	-0.3673
lusc_tcga_pan_can_atlas_2018	TCGA-85-8481-01	0.0506	0.3852	-0.7091	-0.478	-0.6793	-0.7997	-0.3145	-0.371717
lusc_tcga_pan_can_atlas_2018	TCGA-85-A50Z-01	-0.0516	-0.0547	-0.1173	0.0896	-0.8557	-1.289	-1.5505	-0.379783
lusc_tcga_pan_can_atlas_2018	TCGA-94-A5I4-01	0.0631	0.0102	-0.5076	-0.6301	-0.1053	-1.1119	-0.2755	-0.380267
lusc_tcga_pan_can_atlas_2018	TCGA-34-5241-01	0.1942	-0.7783	-0.009	-0.1748	-0.3619	-1.1521	-1.2951	-0.380317
lusc_tcga_pan_can_atlas_2018	TCGA-39-5035-01	-0.0223	-2.1222	-0.4252	-0.5708	-0.2571	1.1146	0.8642	-0.3805
lusc_tcga_pan_can_atlas_2018	TCGA-60-2714-01	-0.28	-0.2048	0.0621	-0.8521	0.2355	-1.289	-0.5968	-0.38805
lusc_tcga_pan_can_atlas_2018	TCGA-85-8353-01	-0.0627	-0.0608	0.0341	-0.8922	-0.8911	-0.5696	1.284	-0.40705
lusc_tcga_pan_can_atlas_2018	TCGA-77-8133-01	-0.0476	-0.4749	0.1064	-1.0162	-0.0422	-1.0013	0.9585	-0.412633
lusc_tcga_pan_can_atlas_2018	TCGA-22-5481-01	-0.5987	-0.2849	-0.6007	-1.0422	0.6835	-0.7507	-1.1925	-0.432283
lusc_tcga_pan_can_atlas_2018	TCGA-77-6844-01	-0.254	-0.7581	-0.1412	0.637	-0.8121	-1.289	0.0423	-0.436233
lusc_tcga_pan_can_atlas_2018	TCGA-34-5927-01	-1.3857	-0.0864	-0.1814	-0.4311	0.2519	-0.8364	0.3491	-0.44485
lusc_tcga_pan_can_atlas_2018	TCGA-21-5787-01	0.8908	-0.4181	-0.675	0.0451	-1.2845	-1.289	-0.1897	-0.455117
lusc_tcga_pan_can_atlas_2018	TCGA-63-A5MN-01	0.7786	-0.7263	-2.2794	0.1181	0.3759	-1.0116	-0.5642	-0.45745
lusc_tcga_pan_can_atlas_2018	TCGA-18-4083-01	-0.624	-0.5251	0.4179	-0.4172	-0.6293	-0.9699	-0.8817	-0.457933
lusc_tcga_pan_can_atlas_2018	TCGA-77-8007-01	-0.7437	0.3092	0.0149	-0.8238	-0.2196	-1.289	-0.7389	-0.458667
lusc_tcga_pan_can_atlas_2018	TCGA-33-AASI-01	-0.2162	0.7488	-0.2192	-1.5491	-1.0142	-0.5022	-0.1389	-0.458683
lusc_tcga_pan_can_atlas_2018	TCGA-85-A53L-01	-0.3665	-0.3313	0.4153	-1.0159	-0.643	-0.8656	-0.0282	-0.467833
lusc_tcga_pan_can_atlas_2018	TCGA-98-A538-01	-1.4916	-0.5039	0.2227	1.065	-0.8776	-1.289	0.2552	-0.479067
lusc_tcga_pan_can_atlas_2018	TCGA-98-8021-01	-0.2882	-0.9523	-0.1994	-0.5323	-0.8298	-0.1367	0.7304	-0.489783
lusc_tcga_pan_can_atlas_2018	TCGA-39-5039-01	0.247	-0.5235	-1.149	-0.2033	-0.662	-0.7136	-1.0059	-0.500733
lusc_tcga_pan_can_atlas_2018	TCGA-66-2780-01	-0.0946	-1.0338	-1.2925	0.527	-0.477	-0.6884	-0.2747	-0.509883
lusc_tcga_pan_can_atlas_2018	TCGA-NC-A5HI-01	-0.116	-0.6185	-0.3829	0.029	-0.6987	-1.289	0.1022	-0.512683
lusc_tcga_pan_can_atlas_2018	TCGA-LA-A7SW-01	-0.7269	0.3568	-1.5477	-0.4532	-0.7602	0.0493	-1.8305	-0.51365
lusc_tcga_pan_can_atlas_2018	TCGA-66-2767-01	-0.3615	-0.6807	-0.1019	-0.3436	-0.4723	-1.1635	-0.3325	-0.520583
lusc_tcga_pan_can_atlas_2018	TCGA-58-A46J-01	-0.6147	-1.081	0.283	0.4672	-1.0758	-1.1542	-0.0202	-0.52925
lusc_tcga_pan_can_atlas_2018	TCGA-34-8454-01	-0.7034	-0.1473	-0.2375	0.2508	-1.072	-1.289	0.1013	-0.533067
lusc_tcga_pan_can_atlas_2018	TCGA-56-8304-01	-1.176	-1.1524	0.1164	0.8407	-0.7204	-1.116	0.4885	-0.534617
lusc_tcga_pan_can_atlas_2018	TCGA-63-A5MI-01	-1.161	-0.5234	0.4838	-0.5859	-0.795	-0.6317	-1.2073	-0.535533
lusc_tcga_pan_can_atlas_2018	TCGA-43-2581-01	0.6015	-0.4042	-0.75	-0.9691	-0.4304	-1.289	0.0844	-0.5402
lusc_tcga_pan_can_atlas_2018	TCGA-90-7766-01	-0.7078	-0.7714	-0.7373	0.7279	-0.4643	-1.289	-0.3992	-0.540317
lusc_tcga_pan_can_atlas_2018	TCGA-60-2716-01	-0.9493	-1.0971	-0.5009	1.8073	-1.273	-1.289	-0.1274	-0.550333
lusc_tcga_pan_can_atlas_2018	TCGA-96-7544-01	-0.5536	-0.3927	-0.5392	-0.2423	-0.3144	-1.289	0.293	-0.5552
lusc_tcga_pan_can_atlas_2018	TCGA-56-7580-01	-0.691	-0.5446	0.5222	-0.9306	-0.4395	-1.289	-0.3297	-0.562083
lusc_tcga_pan_can_atlas_2018	TCGA-NC-A5HT-01	-0.3442	-0.7125	0.3243	-0.8203	-0.7457	-1.0798	-1.017	-0.563033
lusc_tcga_pan_can_atlas_2018	TCGA-98-8022-01	0.0436	-1.1768	-0.339	-1.0483	-0.5424	-0.3984	-0.3511	-0.576883
lusc_tcga_pan_can_atlas_2018	TCGA-77-A5G1-01	-0.3674	-0.9948	-0.8587	0.6294	-0.6116	-1.289	0.2257	-0.582017
lusc_tcga_pan_can_atlas_2018	TCGA-85-A510-01	-0.2211	-0.5749	-0.4692	-1.6495	-0.586	0.0073	-1.739	-0.582233
lusc_tcga_pan_can_atlas_2018	TCGA-58-A46L-01	-0.3867	-0.2217	0.0602	-1.1326	-0.9591	-0.9288	2.1217	-0.594783
lusc_tcga_pan_can_atlas_2018	TCGA-22-1002-01	-0.8685	0.407	-0.2039	-0.8819	-0.8874	-1.1384	-0.7414	-0.595517
lusc_tcga_pan_can_atlas_2018	TCGA-77-7337-01	-0.0473	-0.3134	-0.4893	-0.6954	-1.0178	-1.0136	-0.6587	-0.596133
lusc_tcga_pan_can_atlas_2018	TCGA-O2-A5IB-01	-0.3684	-0.5552	-1.5681	-0.8804	0.3005	-0.5362	0.7599	-0.6013
lusc_tcga_pan_can_atlas_2018	TCGA-85-8352-01	-0.0804	-1.0744	1.4106	-1.5905	-1.1357	-1.1474	-0.4821	-0.602967
lusc_tcga_pan_can_atlas_2018	TCGA-94-7033-01	0.2917	-1.3476	0.0936	-1.0026	-1.1333	-0.5304	0.6189	-0.604767
lusc_tcga_pan_can_atlas_2018	TCGA-18-3417-01	0.048	-0.7108	-0.8774	-0.2153	-0.6454	-1.289	-0.1262	-0.614983
lusc_tcga_pan_can_atlas_2018	TCGA-22-5492-01	-0.2238	-0.4951	-0.5504	-0.5648	-0.5766	-1.289	-1.0149	-0.616617
lusc_tcga_pan_can_atlas_2018	TCGA-22-1011-01	-1.0081	-1.0091	-0.2287	0.8196	-1.0038	-1.289	-0.5041	-0.61985
lusc_tcga_pan_can_atlas_2018	TCGA-43-8118-01	-0.3603	-0.4342	-0.7605	-0.3903	-0.487	-1.289	0.3063	-0.620217
lusc_tcga_pan_can_atlas_2018	TCGA-63-6202-01	-0.1709	-0.8464	-1.0086	-0.4819	-0.0823	-1.1721	-0.1988	-0.627033
lusc_tcga_pan_can_atlas_2018	TCGA-22-4593-01	-0.267	-0.6509	-0.8459	-0.9724	-0.7293	-0.3289	0.2633	-0.6324
lusc_tcga_pan_can_atlas_2018	TCGA-77-8008-01	-0.9617	-0.291	-1.1	0.4807	-1.1792	-0.7489	0.4881	-0.63335
lusc_tcga_pan_can_atlas_2018	TCGA-98-8023-01	-0.4339	-0.6324	-0.4709	-1.1281	-0.8266	-0.3463	1.104	-0.6397
lusc_tcga_pan_can_atlas_2018	TCGA-60-2707-01	0.2049	-1.0176	-0.5977	-0.8928	-0.3832	-1.167	0.2348	-0.642233
lusc_tcga_pan_can_atlas_2018	TCGA-NC-A5HJ-01	0.2666	-0.9193	-1.4728	-0.8749	-0.0651	-0.789	-1.6132	-0.642417
lusc_tcga_pan_can_atlas_2018	TCGA-60-2719-01	-1.365	-0.835	-0.0133	-0.0766	-0.2869	-1.289	-2.3596	-0.6443
lusc_tcga_pan_can_atlas_2018	TCGA-63-A5MV-01	-0.752	-0.104	-0.5375	-0.3232	-0.8685	-1.289	-0.8729	-0.6457
lusc_tcga_pan_can_atlas_2018	TCGA-43-5668-01	-0.0102	-0.8659	-0.3465	-0.6758	-0.8148	-1.1975	1.5392	-0.651783
lusc_tcga_pan_can_atlas_2018	TCGA-66-2771-01	-0.5259	-1.2082	-0.7607	0.1628	-0.3084	-1.289	-1.7187	-0.6549
lusc_tcga_pan_can_atlas_2018	TCGA-21-5782-01	-1.3662	-1.0149	-0.5539	-0.2633	-0.0616	-0.7123	1.2589	-0.662033
lusc_tcga_pan_can_atlas_2018	TCGA-85-8351-01	-0.3787	-0.5805	-1.0407	-0.9518	-0.7355	-0.3152	0.4029	-0.667067
lusc_tcga_pan_can_atlas_2018	TCGA-NC-A5HP-01	-0.1861	-0.9637	0.0389	-0.9948	-0.9376	-0.9778	0.8167	-0.670183
lusc_tcga_pan_can_atlas_2018	TCGA-NC-A5HM-01	-0.1243	-0.58	-0.3508	-0.847	-0.8331	-1.289	-0.7673	-0.6707
lusc_tcga_pan_can_atlas_2018	TCGA-34-5231-01	-1.068	0.2213	-0.2263	-1.0122	-0.6691	-1.289	-0.0401	-0.673883
lusc_tcga_pan_can_atlas_2018	TCGA-66-2755-01	-1.1003	0.0148	-1.4731	-0.6963	-0.5223	-0.3657	-0.6279	-0.690483
lusc_tcga_pan_can_atlas_2018	TCGA-22-4607-01	-0.3664	-0.8292	-0.5498	-0.5204	-0.8172	-1.0712	-0.2466	-0.692367
lusc_tcga_pan_can_atlas_2018	TCGA-60-2695-01	-0.848	-1.1218	-0.9871	-1.1649	0.4728	-0.5142	0.346	-0.693867
lusc_tcga_pan_can_atlas_2018	TCGA-63-7023-01	-1.2692	-0.2845	0.0256	-1.4305	-0.212	-1.0283	-1.374	-0.699817
lusc_tcga_pan_can_atlas_2018	TCGA-68-8251-01	-0.6783	-0.8984	-0.9485	-0.8099	-0.3341	-0.5369	0.0748	-0.701017
lusc_tcga_pan_can_atlas_2018	TCGA-60-2725-01	-0.9531	-0.826	-0.1538	-0.6556	-0.6435	-1.0412	-0.8442	-0.7122
lusc_tcga_pan_can_atlas_2018	TCGA-34-5232-01	-0.0595	-0.9905	-0.704	-0.0778	-1.1608	-1.289	-0.16	-0.7136
lusc_tcga_pan_can_atlas_2018	TCGA-92-7340-01	0.019	-1.5434	-0.5658	-0.0594	-0.9708	-1.1693	0.4344	-0.71495
lusc_tcga_pan_can_atlas_2018	TCGA-O2-A52W-01	-2.2046	-0.545	0.2487	0.6577	-1.1727	-1.289	-1.1121	-0.717483
lusc_tcga_pan_can_atlas_2018	TCGA-18-3410-01	-0.0083	-0.7663	-1.1811	-0.713	-0.484	-1.1591	0.0212	-0.718633
lusc_tcga_pan_can_atlas_2018	TCGA-66-2769-01	-1.656	0.0972	-1.1813	0.3621	-0.8037	-1.1635	-2.0404	-0.7242
lusc_tcga_pan_can_atlas_2018	TCGA-60-2726-01	-0.1054	-1.428	-0.1292	-0.892	-0.9251	-0.8673	-0.3114	-0.7245
lusc_tcga_pan_can_atlas_2018	TCGA-77-A5G7-01	-0.5577	-0.6229	0.4484	-1.1623	-1.1753	-1.289	-0.5009	-0.726467
lusc_tcga_pan_can_atlas_2018	TCGA-60-2713-01	-1.2015	-0.4333	-0.3276	-0.6912	-0.4355	-1.289	0.0489	-0.729683
lusc_tcga_pan_can_atlas_2018	TCGA-22-5472-01	0.1528	-1.6295	-0.3657	-0.5745	-0.6734	-1.289	0.3326	-0.729883
lusc_tcga_pan_can_atlas_2018	TCGA-22-4604-01	-1.225	-0.4272	0.0742	-0.9908	-0.7269	-1.1019	-0.1068	-0.732933
lusc_tcga_pan_can_atlas_2018	TCGA-66-2734-01	-0.2172	-1.0516	-0.7275	-0.2122	-0.9077	-1.289	0.3934	-0.7342
lusc_tcga_pan_can_atlas_2018	TCGA-77-7142-01	-0.2657	-1.2758	-0.59	-0.7803	-0.2067	-1.289	0.7218	-0.734583
lusc_tcga_pan_can_atlas_2018	TCGA-56-8082-01	-1.0403	-0.6755	-0.0611	-0.5305	-0.8247	-1.289	0.1214	-0.73685
lusc_tcga_pan_can_atlas_2018	TCGA-43-3920-01	-1.3011	-0.8652	-0.3293	0.0481	-0.8457	-1.1418	-2.1393	-0.739167
lusc_tcga_pan_can_atlas_2018	TCGA-63-A5MT-01	-0.0102	-1.0433	-0.1025	-0.8	-1.2014	-1.289	-1.5585	-0.741067
lusc_tcga_pan_can_atlas_2018	TCGA-33-4587-01	-0.1191	-1.3105	-1.0056	-1.1728	0.0549	-0.9147	-0.0592	-0.744633
lusc_tcga_pan_can_atlas_2018	TCGA-68-7757-01	0.124	-1.3268	-0.2045	-0.6747	-1.1388	-1.289	-0.4923	-0.751633
lusc_tcga_pan_can_atlas_2018	TCGA-22-A5C4-01	-1.5343	0.2724	-0.8826	-0.621	-0.9731	-0.7738	-2.1803	-0.752067
lusc_tcga_pan_can_atlas_2018	TCGA-85-A512-01	-0.8404	-0.4645	0.1147	-1.4966	-0.6106	-1.289	0.3527	-0.7644
lusc_tcga_pan_can_atlas_2018	TCGA-66-2789-01	-1.0186	-0.7249	-0.8948	-0.3718	-0.4227	-1.1648	-1.2492	-0.766267
lusc_tcga_pan_can_atlas_2018	TCGA-66-2768-01	-0.9405	-0.2774	-0.7934	-0.256	-1.0534	-1.289	-0.0084	-0.768283
lusc_tcga_pan_can_atlas_2018	TCGA-58-8387-01	-1.9861	-0.6969	0.2298	0.2322	-1.1081	-1.289	-2.3571	-0.769683
lusc_tcga_pan_can_atlas_2018	TCGA-56-A5DS-01	-0.6065	-1.5721	-0.1291	-0.1292	-0.9243	-1.289	0.0626	-0.775033
lusc_tcga_pan_can_atlas_2018	TCGA-56-8503-01	-1.3451	-0.5134	-0.8336	-0.6185	-0.5592	-0.7902	0.9227	-0.776667
lusc_tcga_pan_can_atlas_2018	TCGA-85-6560-01	-0.7297	0.4081	-1.869	-1.096	-0.1056	-1.289	-0.453	-0.7802
lusc_tcga_pan_can_atlas_2018	TCGA-63-7022-01	-0.9735	-0.6873	-0.5823	-0.4228	-0.7405	-1.289	0.3637	-0.782567
lusc_tcga_pan_can_atlas_2018	TCGA-18-3414-01	-0.1311	-1.0149	-0.6081	-0.7364	-1.0489	-1.1661	-0.3586	-0.78425
lusc_tcga_pan_can_atlas_2018	TCGA-22-4609-01	-0.5272	-0.3158	-0.9615	-1.2175	-0.733	-0.9538	0.5242	-0.7848
lusc_tcga_pan_can_atlas_2018	TCGA-NK-A5CT-01	-0.2811	-0.4204	-1.3117	-0.5194	-0.9273	-1.289	0.1187	-0.791483
lusc_tcga_pan_can_atlas_2018	TCGA-39-5024-01	-0.1562	-1.2815	-0.7283	-0.1037	-1.2059	-1.289	0.3127	-0.7941
lusc_tcga_pan_can_atlas_2018	TCGA-58-8386-01	-0.3026	-0.6409	-0.6866	-1.2646	-0.5811	-1.289	0.9497	-0.794133
lusc_tcga_pan_can_atlas_2018	TCGA-66-2793-01	-1.6284	-1.5356	0.0713	-0.9611	-0.2946	-0.4203	-0.1314	-0.794783
lusc_tcga_pan_can_atlas_2018	TCGA-39-5031-01	-1.2799	-0.8169	-1.1352	0.1439	-0.6235	-1.0658	-0.2336	-0.796233
lusc_tcga_pan_can_atlas_2018	TCGA-56-7822-01	-0.8903	0.4247	-0.335	-1.6581	-1.0302	-1.289	-0.9775	-0.796317
lusc_tcga_pan_can_atlas_2018	TCGA-63-A5MS-01	-0.5284	-1.1321	0.1401	-1.2546	-1.1092	-0.916	-1.0149	-0.800033
lusc_tcga_pan_can_atlas_2018	TCGA-85-8350-01	-0.3491	-1.3539	-0.648	-1.008	-0.5616	-0.9407	0.9082	-0.810217
lusc_tcga_pan_can_atlas_2018	TCGA-77-8139-01	-0.7754	-1.5527	-0.4123	-0.5006	-0.3633	-1.289	-0.5139	-0.81555
lusc_tcga_pan_can_atlas_2018	TCGA-56-8626-01	-1.0658	-0.7586	-1.042	-0.2743	-0.8208	-0.9803	1.0889	-0.823633
lusc_tcga_pan_can_atlas_2018	TCGA-85-8287-01	-0.9868	-1.0369	-0.0996	-1.2255	-0.7551	-0.8517	-0.3992	-0.825933
lusc_tcga_pan_can_atlas_2018	TCGA-60-2708-01	-0.7214	-0.2963	-1.1337	-0.6897	-0.9773	-1.1401	0.6649	-0.826417
lusc_tcga_pan_can_atlas_2018	TCGA-77-8145-01	-0.6108	-0.4695	-0.3117	-1.0285	-1.255	-1.289	0.4695	-0.827417
lusc_tcga_pan_can_atlas_2018	TCGA-43-2576-01	0.1591	-1.2594	-1.2183	-1.6868	0.3187	-1.289	-0.2627	-0.829283
lusc_tcga_pan_can_atlas_2018	TCGA-85-A50M-01	-0.5784	-0.5944	-0.8961	-0.2928	-1.3499	-1.289	0.0392	-0.833433
lusc_tcga_pan_can_atlas_2018	TCGA-85-8048-01	-0.5608	-1.0214	-1.0603	-0.4197	-0.6832	-1.289	0.4789	-0.839067
lusc_tcga_pan_can_atlas_2018	TCGA-96-8170-01	-0.0681	-1.5336	-0.6607	-0.5342	-0.969	-1.289	0.5421	-0.842433
lusc_tcga_pan_can_atlas_2018	TCGA-22-1016-01	-0.9242	-0.7826	-1.2043	-0.565	-0.3355	-1.289	-0.5129	-0.8501
lusc_tcga_pan_can_atlas_2018	TCGA-NC-A5HG-01	0.0548	-0.7762	-0.2129	-1.9539	-0.9473	-1.289	1.1767	-0.854083
lusc_tcga_pan_can_atlas_2018	TCGA-77-7335-01	0.2733	-1.13	-1.1248	-0.9506	-0.9058	-1.289	0.4043	-0.854483
lusc_tcga_pan_can_atlas_2018	TCGA-37-3783-01	-0.0305	-0.9876	-1.2196	-0.5466	-1.0809	-1.289	-0.6696	-0.859033
lusc_tcga_pan_can_atlas_2018	TCGA-63-A5MH-01	-1.9508	-0.3834	-0.9982	-0.0221	-0.9575	-0.8452	-1.762	-0.859533
lusc_tcga_pan_can_atlas_2018	TCGA-60-2724-01	-0.2682	-0.7775	-0.6704	-0.7068	-1.4604	-1.289	-0.866	-0.86205
lusc_tcga_pan_can_atlas_2018	TCGA-98-7454-01	-0.87	-0.681	-1.3261	-0.5161	-0.6133	-1.1697	0.2964	-0.8627
lusc_tcga_pan_can_atlas_2018	TCGA-56-8309-01	-0.8989	-1.0117	-0.4152	-0.6128	-1.1915	-1.0471	-1.4455	-0.862867
lusc_tcga_pan_can_atlas_2018	TCGA-56-8622-01	-1.3871	-0.0246	-1.3805	-0.6494	-1.3961	-0.3854	0.617	-0.870517
lusc_tcga_pan_can_atlas_2018	TCGA-98-8020-01	-0.8226	-0.1848	-1.7136	-0.0535	-1.1847	-1.289	0.5839	-0.8747
lusc_tcga_pan_can_atlas_2018	TCGA-43-5670-01	0.1804	-0.699	-1.2865	-0.3886	-1.984	-1.0776	-0.7182	-0.875883
lusc_tcga_pan_can_atlas_2018	TCGA-63-A5MR-01	-0.1499	-1.2042	-0.885	-1.0352	-0.7145	-1.289	-0.9785	-0.879633
lusc_tcga_pan_can_atlas_2018	TCGA-77-8144-01	-0.7099	0.2821	-0.6712	-1.5461	-1.3465	-1.289	-1.1366	-0.8801
lusc_tcga_pan_can_atlas_2018	TCGA-56-8624-01	-0.3664	-1.38	-1.4783	0.4961	-1.4541	-1.1088	1.0023	-0.881917
lusc_tcga_pan_can_atlas_2018	TCGA-22-1005-01	-0.4521	-0.9419	-1.1796	-1.3461	-0.4948	-0.8825	-0.8572	-0.882833
lusc_tcga_pan_can_atlas_2018	TCGA-66-2785-01	-0.1254	-1.0437	-1.3682	-1.0097	-0.8515	-0.911	0.4014	-0.884917
lusc_tcga_pan_can_atlas_2018	TCGA-6A-AB49-01	-0.2037	-0.1034	-1.0707	-1.2598	-1.3869	-1.289	-2.819	-0.885583
lusc_tcga_pan_can_atlas_2018	TCGA-66-2763-01	-1.4616	-1.4217	-0.5184	0.5567	-1.1966	-1.289	-1.0327	-0.888433
lusc_tcga_pan_can_atlas_2018	TCGA-60-2720-01	-0.4922	-1.2526	-1.1665	-0.5105	-1.3186	-0.5904	-1.4507	-0.888467
lusc_tcga_pan_can_atlas_2018	TCGA-22-5489-01	-1.0618	-1.2603	-1.0898	-0.1473	-0.8109	-0.9771	-0.7391	-0.8912
lusc_tcga_pan_can_atlas_2018	TCGA-85-7950-01	-1.2216	-0.3113	-2.0238	-0.8636	-0.5751	-0.3765	-0.8727	-0.895317
lusc_tcga_pan_can_atlas_2018	TCGA-56-8628-01	-1.1638	-1.1608	-0.5949	-0.7853	-0.3822	-1.289	-0.6993	-0.896
lusc_tcga_pan_can_atlas_2018	TCGA-90-A59Q-01	0.1517	-0.0414	-1.6241	-1.6827	-1.2077	-0.9766	-0.0772	-0.8968
lusc_tcga_pan_can_atlas_2018	TCGA-37-4129-01	-1.0807	-2.669	-1.096	-1.6462	-0.9168	2.024	-1.6701	-0.89745
lusc_tcga_pan_can_atlas_2018	TCGA-56-7731-01	-0.4809	-1.4257	-0.5599	-0.6959	-1.0799	-1.1609	0.4273	-0.900533
lusc_tcga_pan_can_atlas_2018	TCGA-66-2757-01	-0.612	-1.3528	-1.0537	-1.2187	-0.1051	-1.0713	0.0392	-0.902267
lusc_tcga_pan_can_atlas_2018	TCGA-56-A4ZJ-01	-1.0222	-1.3848	-0.5838	-0.6752	-0.6491	-1.1445	0.0787	-0.909933
lusc_tcga_pan_can_atlas_2018	TCGA-46-6026-01	-1.6879	-0.5494	-0.2024	-1.0812	-0.6801	-1.289	0.2044	-0.915
lusc_tcga_pan_can_atlas_2018	TCGA-43-8116-01	-1.4508	-0.7332	-0.7512	-0.6196	-0.6548	-1.289	0.4091	-0.916433
lusc_tcga_pan_can_atlas_2018	TCGA-85-A4JC-01	-0.1449	-1.2495	-0.8865	-0.9825	-0.9623	-1.289	0.4765	-0.919117
lusc_tcga_pan_can_atlas_2018	TCGA-43-A56U-01	-0.5629	-1.0272	-1.2508	-1.0074	-1.0215	-0.678	0.4119	-0.924633
lusc_tcga_pan_can_atlas_2018	TCGA-63-A5MW-01	-1.9189	-0.1675	-0.074	-1.3621	-1.133	-0.8988	-0.6185	-0.925717
lusc_tcga_pan_can_atlas_2018	TCGA-43-6647-01	-1.8002	0.382	-0.9776	-0.5767	-1.3025	-1.289	0.1163	-0.927333
lusc_tcga_pan_can_atlas_2018	TCGA-56-A49D-01	-1.0461	-1.4305	0.019	-1.0372	-0.7866	-1.289	-1.7103	-0.9284
lusc_tcga_pan_can_atlas_2018	TCGA-85-8664-01	-0.7226	-1.3324	-0.9071	-0.8852	-1.2646	-0.4936	0.1498	-0.93425
lusc_tcga_pan_can_atlas_2018	TCGA-94-8035-01	-1.3974	-0.5561	-0.3226	-1.4398	-0.6126	-1.289	0.51	-0.93625
lusc_tcga_pan_can_atlas_2018	TCGA-60-2703-01	-1.5028	-0.7613	-0.6808	-0.3258	-1.291	-1.0783	0.0518	-0.94
lusc_tcga_pan_can_atlas_2018	TCGA-34-5929-01	-1.8116	-0.708	-0.1486	-0.9415	-0.7521	-1.289	-0.2481	-0.9418
lusc_tcga_pan_can_atlas_2018	TCGA-43-8115-01	-1.1675	-0.7703	-1.3106	-0.7676	-0.3568	-1.289	0.4086	-0.943633
lusc_tcga_pan_can_atlas_2018	TCGA-NC-A5HK-01	-0.0023	-1.1258	-1.0764	-1.26	-0.948	-1.289	-1.6651	-0.95025
lusc_tcga_pan_can_atlas_2018	TCGA-77-8140-01	-1.9889	-0.3007	-0.2982	-1.0592	-0.7713	-1.289	-0.0593	-0.951217
lusc_tcga_pan_can_atlas_2018	TCGA-NK-A5CX-01	-0.2656	-1.8948	-0.8978	-0.2582	-1.1093	-1.289	0.1141	-0.95245
lusc_tcga_pan_can_atlas_2018	TCGA-46-3767-01	-1.3325	-1.1124	-0.9156	-0.6585	-0.6088	-1.1287	0.2762	-0.959417
lusc_tcga_pan_can_atlas_2018	TCGA-52-7809-01	-1.0378	-1.1482	-0.7312	-1.0856	-0.4652	-1.289	0.3894	-0.9595
lusc_tcga_pan_can_atlas_2018	TCGA-39-5040-01	-1.7481	-1.0004	-1.3731	-1.2246	0.2717	-0.7084	-0.5361	-0.963817
lusc_tcga_pan_can_atlas_2018	TCGA-60-2721-01	-0.8211	-1.3506	-0.1895	-1.0582	-1.1056	-1.289	0.7018	-0.969
lusc_tcga_pan_can_atlas_2018	TCGA-22-1000-01	-0.4127	-1.4247	-0.9026	-1.0099	-0.7956	-1.289	0.0478	-0.972417
lusc_tcga_pan_can_atlas_2018	TCGA-66-2778-01	-1.7616	-1.4901	-0.9586	-0.0002	-0.7929	-0.8465	-1.0616	-0.974983
lusc_tcga_pan_can_atlas_2018	TCGA-77-8131-01	-0.5586	-0.9362	-1.1465	-0.9498	-0.9926	-1.289	0.7064	-0.978783
lusc_tcga_pan_can_atlas_2018	TCGA-21-5783-01	-0.8038	-1.1295	-1.6487	-1.0064	-0.8968	-0.4002	0.3985	-0.9809
lusc_tcga_pan_can_atlas_2018	TCGA-85-8276-01	-1.4325	-1.2707	-0.4533	-1.0499	-0.6846	-1.0027	-0.3397	-0.982283
lusc_tcga_pan_can_atlas_2018	TCGA-56-A4BW-01	-0.5023	-1.8036	-0.7304	-0.7548	-1.0158	-1.1103	1.104	-0.9862
lusc_tcga_pan_can_atlas_2018	TCGA-39-5030-01	-1.629	-0.8493	-0.7182	-1.0383	-0.8244	-0.8793	-0.6511	-0.98975
lusc_tcga_pan_can_atlas_2018	TCGA-77-A5GH-01	-1.1195	-0.6814	-0.8193	-0.8587	-1.1821	-1.289	-0.7699	-0.991667
lusc_tcga_pan_can_atlas_2018	TCGA-56-6546-01	-0.9961	-1.431	-0.1138	-1.2796	-0.8408	-1.289	-1.5879	-0.991717
lusc_tcga_pan_can_atlas_2018	TCGA-77-6842-01	-1.7073	-0.8613	-0.8397	-0.921	-0.6755	-0.9656	-1.7566	-0.995067
lusc_tcga_pan_can_atlas_2018	TCGA-77-7465-01	-1.3694	-1.1942	-0.4679	-0.9106	-0.7444	-1.289	-1.5672	-0.995917
lusc_tcga_pan_can_atlas_2018	TCGA-L3-A4E7-01	-1.7134	-1.6186	-0.1763	-0.2912	-1.0419	-1.1377	0.0598	-0.996517
lusc_tcga_pan_can_atlas_2018	TCGA-70-6722-01	-0.6313	-0.926	-1.5106	-0.6828	-0.9824	-1.289	-0.3678	-1.00368
lusc_tcga_pan_can_atlas_2018	TCGA-21-1079-01	-0.9411	-0.879	-1.4252	-0.2754	-1.2331	-1.289	-0.9429	-1.00713
lusc_tcga_pan_can_atlas_2018	TCGA-43-7658-01	-0.4885	-1.8388	-1.5451	-1.9151	0.091	-0.3729	0.2035	-1.01157
lusc_tcga_pan_can_atlas_2018	TCGA-56-8625-01	-2.0909	-0.9694	-1.0084	-0.8375	-0.3168	-0.8466	0.461	-1.0116
lusc_tcga_pan_can_atlas_2018	TCGA-21-1080-01	-1.4241	-1.181	-0.2406	-0.8755	-1.3077	-1.0583	0.1792	-1.01453
lusc_tcga_pan_can_atlas_2018	TCGA-63-A5MM-01	0.1682	0.028	-2.8883	-1.2646	-1.131	-1.0369	-0.7456	-1.02077
lusc_tcga_pan_can_atlas_2018	TCGA-56-8201-01	-1.9134	-1.5313	-0.5602	-0.2428	-0.6148	-1.289	0.1912	-1.02525
lusc_tcga_pan_can_atlas_2018	TCGA-85-8288-01	-1.2107	-1.4261	-0.7529	-1.0023	-0.6122	-1.1567	0.4215	-1.02682
lusc_tcga_pan_can_atlas_2018	TCGA-22-5478-01	-1.3849	-0.8732	-1.4675	-0.5987	-0.8385	-1.0077	-0.9397	-1.02842
lusc_tcga_pan_can_atlas_2018	TCGA-21-5784-01	-0.6747	-1.9426	-0.6461	-0.6734	-0.9495	-1.289	-0.4053	-1.02922
lusc_tcga_pan_can_atlas_2018	TCGA-33-4533-01	-1.3711	-1.2858	-1.4561	-0.5985	-0.9317	-0.5673	-1.822	-1.03508
lusc_tcga_pan_can_atlas_2018	TCGA-56-8307-01	-1.651	-0.5526	-1.0845	-1.4782	-0.8189	-0.6524	-1.1758	-1.0396
lusc_tcga_pan_can_atlas_2018	TCGA-66-2765-01	-0.9693	-1.2437	-0.7482	-0.987	-1.0871	-1.289	-0.3624	-1.05405
lusc_tcga_pan_can_atlas_2018	TCGA-85-A4QQ-01	-0.5868	-1.2828	-1.0797	-1.0556	-1.1493	-1.289	0.7249	-1.07387
lusc_tcga_pan_can_atlas_2018	TCGA-85-7710-01	-0.3401	-0.8265	-1.4876	-1.5454	-1.0841	-1.1739	1.7261	-1.07627
lusc_tcga_pan_can_atlas_2018	TCGA-90-7767-01	-1.6889	-1.265	-0.6118	-0.3606	-1.3019	-1.289	-0.1726	-1.0862
lusc_tcga_pan_can_atlas_2018	TCGA-18-3406-01	-0.7717	-1.2162	-1.1795	-1.2536	-1.1903	-1.0619	-0.9315	-1.1122
lusc_tcga_pan_can_atlas_2018	TCGA-96-A4JL-01	-1.3443	-0.5316	-1.1017	-1.2023	-1.2205	-1.289	-0.4715	-1.1149
lusc_tcga_pan_can_atlas_2018	TCGA-85-8479-01	0.4929	-0.6986	-0.4427	-0.9495	-4.119	-1.1433	1.8641	-1.14337
lusc_tcga_pan_can_atlas_2018	TCGA-85-8582-01	-1.5274	-1.3279	-0.9147	-0.7609	-1.2957	-1.0915	-0.11	-1.15302
lusc_tcga_pan_can_atlas_2018	TCGA-85-7699-01	-1.8506	-1.3647	-1.005	-0.8847	-0.8337	-0.9982	-0.2393	-1.15615
lusc_tcga_pan_can_atlas_2018	TCGA-77-8130-01	-0.6571	-0.6576	-1.3719	-1.3555	-1.6202	-1.289	0.1891	-1.15855
lusc_tcga_pan_can_atlas_2018	TCGA-58-8388-01	-1.533	-1.1568	-1.4253	-1.0903	-0.6623	-1.1263	-0.3234	-1.16567
lusc_tcga_pan_can_atlas_2018	TCGA-63-A5MG-01	-2.2298	-0.9944	-0.9812	-0.49	-1.017	-1.289	-0.2123	-1.1669
lusc_tcga_pan_can_atlas_2018	TCGA-56-6545-01	-1.9325	-0.7917	-1.1058	-0.9465	-0.9505	-1.289	0.2087	-1.16933
lusc_tcga_pan_can_atlas_2018	TCGA-85-A513-01	-0.8707	-0.7492	-1.5071	-1.441	-1.1802	-1.289	-2.074	-1.17287
lusc_tcga_pan_can_atlas_2018	TCGA-21-1082-01	-1.7862	-0.7967	-1.1947	-1.3044	-0.8332	-1.1558	-0.2164	-1.1785
lusc_tcga_pan_can_atlas_2018	TCGA-43-6771-01	0.4303	-0.6168	-3.5734	-1.1366	-0.9137	-1.289	0.6741	-1.1832
lusc_tcga_pan_can_atlas_2018	TCGA-90-A4EE-01	-1.5391	-0.9188	-1.3265	-1.215	-0.8649	-1.289	-0.288	-1.19222
lusc_tcga_pan_can_atlas_2018	TCGA-34-5239-01	-1.2927	-1.8132	-0.9641	-0.7067	-1.1846	-1.2063	0.2978	-1.1946
lusc_tcga_pan_can_atlas_2018	TCGA-77-8136-01	-1.6357	-1.0317	-1.4014	-0.8919	-0.925	-1.289	-0.5097	-1.19578
lusc_tcga_pan_can_atlas_2018	TCGA-85-A4JB-01	-2.203	-0.8765	-0.3915	-1.1374	-1.2878	-1.289	-1.2697	-1.19753
lusc_tcga_pan_can_atlas_2018	TCGA-98-A53C-01	-1.0702	-1.1262	-1.5972	-1.4397	-0.7625	-1.289	-0.5518	-1.21413
lusc_tcga_pan_can_atlas_2018	TCGA-77-A5G6-01	-2.497	-1.1475	-0.5867	-0.8571	-0.9715	-1.289	-0.0726	-1.2248
lusc_tcga_pan_can_atlas_2018	TCGA-66-2744-01	-1.1871	-1.1386	-1.3997	-1.4831	-0.9607	-1.289	-1.9266	-1.24303
lusc_tcga_pan_can_atlas_2018	TCGA-22-5480-01	-1.8321	-1.1115	-1.4965	-1.1837	-0.896	-0.953	-1.1481	-1.24547
lusc_tcga_pan_can_atlas_2018	TCGA-56-8083-01	-1.2636	-2.2362	-1.4812	-1.3765	-0.4742	-0.65	-0.447	-1.24695
lusc_tcga_pan_can_atlas_2018	TCGA-92-8065-01	-2.0504	-0.5383	-1.3173	-1.1469	-1.1969	-1.289	0.3252	-1.25647
lusc_tcga_pan_can_atlas_2018	TCGA-21-5786-01	-1.4823	-1.3324	-0.9081	-1.103	-1.4316	-1.289	-0.1757	-1.25773
lusc_tcga_pan_can_atlas_2018	TCGA-77-A5FZ-01	-1.3099	-1.2227	-2.0116	-1.1468	-0.6385	-1.289	-0.4446	-1.26975
lusc_tcga_pan_can_atlas_2018	TCGA-77-A5GB-01	-1.0877	-1.4052	-1.0062	-0.9099	-1.9245	-1.289	0.755	-1.27042
lusc_tcga_pan_can_atlas_2018	TCGA-85-6175-01	-1.7547	-1.3358	-1.3563	-1.0213	-0.9952	-1.289	0.9124	-1.29205
lusc_tcga_pan_can_atlas_2018	TCGA-34-A5IX-01	-2.2828	-0.9951	-1.1877	-0.6845	-1.4173	-1.289	1.4647	-1.3094
lusc_tcga_pan_can_atlas_2018	TCGA-34-5928-01	-1.6833	-1.6509	-0.9722	-1.1245	-1.1535	-1.289	0.5218	-1.31223
lusc_tcga_pan_can_atlas_2018	TCGA-22-4595-01	-2.342	-0.8709	-0.7158	-1.6332	-1.2091	-1.289	0.4805	-1.34333
lusc_tcga_pan_can_atlas_2018	TCGA-85-A4PA-01	-1.9314	-1.3378	-1.5685	-1.7995	-0.9753	-1.1138	-1.8979	-1.45438
lusc_tcga_pan_can_atlas_2018	TCGA-90-A4ED-01	-2.2202	-1.5771	-1.2779	-1.3542	-1.2481	-1.289	0.8664	-1.49442
lusc_tcga_pan_can_atlas_2018	TCGA-34-2600-01	-1.736	-2.265	-1.3457	-1.8757	-1.5758	-1.155	1.126	-1.65887
lusc_tcga_pan_can_atlas_2018	TCGA-NC-A5HH-01	-1.8892	-2.3337	-2.2262	-1.5001	-1.7344	-1.1345	-3.5856	-1.80302

## Sheet: Fig.2c-e, SupFig.3b
Patient ID	Age	Sex	pT	pN	Histology	NOTCH3	NRF2	NOTCH3/NRF2	Status at overall survival evaluation	Overall survival (days)	Status at relapse-free survival evaluation	Relapse-free survival (days)
H03-1030	≧ 60	Male	-	-	Adeno	0	0	--	censored	1537	censored	1537
H03-1315(プレパラートは03-1315-3と03-1315-4の２種類があり）	≧ 60	Male	-	-	Adeno	0	0	--	censored	2361	censored	2361			Relapse-free survival
H03-183	≧ 60	Male	-	-	Adeno	1	1	++	censored	2578	censored	2578			p value
H03-2928	≧ 60	Female	-	-	Adeno	1	0	+-	censored	2315	censored	2315			NOTCH3/NRF2 (++) vs NOTCH3/NRF2 (--, +-, -+)	0.012
H03-3597	≧ 60	Female	-	-	Adeno	1	1	++	censored	2394	censored	2394
H03-365	≧ 60	Male	-	-	Adeno	0	0	--	Dead	1504	Relapsed	299
H03-3716	< 60	Male	-	-	Adeno	1	0	+-	censored	2268	censored	2268			Overall survival
H03-4120	< 60	Male	+	-	Adeno	1	1	++	Dead	1575	Relapsed	639			p value
H03-4486	< 60	Male	-	-	Adeno	1	1	++	censored	2712	censored	2712			NOTCH3/NRF2 (++) vs NOTCH3/NRF2 (--, +-, -+)	0.0005
H03-4659	≧ 60	Male	-	-	Adeno	0	1	-+	censored	2227	censored	2227
H03-4840	≧ 60	Male	+	-	Adeno	0	0	--	censored	2714	Relapsed	1252
H03-5883	≧ 60	Male	+	+	Adeno	0	0	--	Dead	573	Relapsed	118
H03-6050	≧ 60	Male	+	-	Adeno	0	0	--	censored	2283	censored	2283
H03-6155	< 60	Male	+	-	Adeno	0	0	--	censored	2098	Relapsed	641
H03-72	≧ 60	Female	+	-	Adeno	0	1	-+	censored	2949	censored	2949
H03-912	≧ 60	Male	+	-	Adeno	0	0	--	censored	2850	censored	2850
H04-1313	< 60	Female	+	-	Adeno	1	0	+-	censored	2172	censored	2172
H04-1487	≧ 60	Male	+	-	Adeno	1	1	++	Dead	754	Relapsed	754
H04-2537	< 60	Male	+	-	Adeno	0	0	--	censored	2474	censored	2474
H04-2940	< 60	Male	-	-	Adeno	0	0	--	censored	2437	censored	2437
H04-2941	≧ 60	Female	-	-	Adeno	1	1	++	Dead	1627	Relapsed	640
H04-2968	≧ 60	Male	-	+	Adeno	0	0	--	censored	1965	censored	1965
H04-2999	≧ 60	Male	-	-	Adeno	0	0	--	censored	2402	censored	2402
H04-3785	≧ 60	Male	+	+	Adeno	1	1	++	Dead	233	Relapsed	139
H04-4413	≧ 60	Male	-	-	Adeno	0	0	--	censored	1992	censored	1992
H04-4663	≧ 60	Male	-	-	Adeno	1	1	++	Dead	1356	Relapsed	1221
H04-4667	≧ 60	Female	-	-	Adeno	0	0	--	censored	2213	censored	2213
H04-479	< 60	Female	-	-	Adeno	1	0	+-	censored	1142	censored	1142
H04-4876	≧ 60	Male	+	-	Adeno	1	0	+-	censored	1845	censored	1845
H04-4951	≧ 60	Male	+	+	Adeno	0	0	--	censored	2284	censored	2284
H04-5092	≧ 60	Male	-	-	Adeno	1	0	+-	censored	2196	censored	2196
H04-5227	≧ 60	Female	-	-	Adeno	1	0	+-	censored	2245	Relapsed	2245
H04-5470,F04-588	≧ 60	Female	+	-	Adeno	0	0	--	censored	2311	Relapsed	1617
H04-5761	≧ 60	Female	-	-	Adeno	0	0	--	censored	2227	censored	2227
H04-5830	≧ 60	Male	-	-	Adeno	1	1	++	censored	919	censored	919
H04-5832	≧ 60	Female	-	-	Adeno	1	0	+-	censored	2169	censored	2169
H04-591	≧ 60	Female	-	-	Adeno	1	0	+-	censored	2075	censored	2075
H04-5983	< 60	Female	-	-	Adeno	0	0	--	censored	849	censored	849
H04-730	≧ 60	Female	+	+	Adeno	1	0	+-	Dead	1831	Relapsed	903
H04-875	≧ 60	Male	-	-	Adeno	0	0	--	censored	2568	censored	2568
H04-913	≧ 60	Male	+	-	Adeno	0	0	--	censored	2070	censored	2070

## Sheet: Supplementary Fig. 3a
STUDY_ID	SAMPLE_ID	KEAP1	EGFR	KRAS	ALK	MET	TP53	NRF2 score	NOTCH3
		60/96	2/96	38/96	8/96	5/96	50/96
luad_tcga_pan_can_atlas_2018	TCGA-78-7150-01	NA	NA	NA	NA	NA	R158L	1.66475	2.62
luad_tcga_pan_can_atlas_2018	TCGA-62-A471-01	NA	NA	NA	NA	NA	Y236C	1.85528	2.272
luad_tcga_pan_can_atlas_2018	TCGA-69-7978-01	NA	NA	G12C	NA	NA	K351*	0.607117	2.1938
luad_tcga_pan_can_atlas_2018	TCGA-73-4675-01	NA	NA	NA	NA	NA	NA	1.23995	2.1221
luad_tcga_pan_can_atlas_2018	TCGA-L9-A5IP-01	NA	NA	NA	NA	NA	E286K	1.4838	2.0427
luad_tcga_pan_can_atlas_2018	TCGA-93-8067-01	NA	NA	G12V	NA	NA	E285K	1.16863	2.0349
luad_tcga_pan_can_atlas_2018	TCGA-78-7633-01	G333C	NA	NA	NA	NA	NA	1.11743	1.9815
luad_tcga_pan_can_atlas_2018	TCGA-97-A4M3-01	E219Q	NA	NA	NA	NA	NA	1.61978	1.9775
luad_tcga_pan_can_atlas_2018	TCGA-97-8176-01	G523E	NA	G12S	NA	D208Y	NA	1.34308	1.9244
luad_tcga_pan_can_atlas_2018	TCGA-55-6975-01	NA	NA	G13C	NA	NA	K305Efs*39	1.20873	1.7607
luad_tcga_pan_can_atlas_2018	TCGA-78-7160-01	NA	NA	G12D	NA	NA	NA	1.453	1.7597
luad_tcga_pan_can_atlas_2018	TCGA-67-3771-01	G417E	NA	NA	NA	NA	S127C	1.59613	1.717
luad_tcga_pan_can_atlas_2018	TCGA-55-8505-01	Q193*	NA	NA	NA	NA	NA	1.53745	1.6702
luad_tcga_pan_can_atlas_2018	TCGA-62-8398-01	G430V	NA	G12D	NA	NA	NA	1.2866	1.6586
luad_tcga_pan_can_atlas_2018	TCGA-78-7220-01	NA	NA	NA	A1251D	NA	G244C	1.69493	1.6393
luad_tcga_pan_can_atlas_2018	TCGA-50-5072-01	NA	NA	NA	NA	NA	NA	1.45835	1.5617
luad_tcga_pan_can_atlas_2018	TCGA-55-A48Y-01	NA	NA	NA	NA	NA	NA	0.837067	1.5555
luad_tcga_pan_can_atlas_2018	TCGA-MP-A4T7-01	G480W	NA	G12V	NA	NA	NA	0.280283	1.5451
luad_tcga_pan_can_atlas_2018	TCGA-69-A59K-01	NA	NA	NA	NA	NA	D281Y	1.92223	1.4907
luad_tcga_pan_can_atlas_2018	TCGA-75-7027-01	R320W	NA	G12V	NA	NA	NA	1.52252	1.3682
luad_tcga_pan_can_atlas_2018	TCGA-73-7498-01	E218V	NA	G12C	NA	NA	NA	0.13025	1.3443
luad_tcga_pan_can_atlas_2018	TCGA-86-7711-01	NA	NA	NA	NA	NA	C176F	1.49608	1.3132
luad_tcga_pan_can_atlas_2018	TCGA-49-6743-01	G527V G527C	NA	NA	NA	NA	NA	0.804367	1.3003
luad_tcga_pan_can_atlas_2018	TCGA-44-7671-01	P278S	NA	G12C	NA	T660R	NA	1.42583	1.2301
luad_tcga_pan_can_atlas_2018	TCGA-78-7149-01	W497L	NA	NA	NA	NA	R248L	0.821567	1.2091
luad_tcga_pan_can_atlas_2018	TCGA-78-8640-01	NA	NA	NA	NA	NA	V157L	1.30722	1.1959
luad_tcga_pan_can_atlas_2018	TCGA-50-6592-01	NA	NA	NA	NA	NA	R249G	1.87982	1.1878
luad_tcga_pan_can_atlas_2018	TCGA-69-8253-01	E41*	NA	G12D	NA	NA	NA	0.752	1.177
luad_tcga_pan_can_atlas_2018	TCGA-55-6970-01	K323*	NA	G12V	NA	NA	NA	0.531267	1.1558
luad_tcga_pan_can_atlas_2018	TCGA-50-5936-01	Q46*	NA	G12C	NA	NA	NA	1.22007	1.1466
luad_tcga_pan_can_atlas_2018	TCGA-73-4670-01	V123L	NA	A146P	NA	NA	X225_splice	0.553417	1.1326
luad_tcga_pan_can_atlas_2018	TCGA-49-6742-01	L268P	NA	NA	NA	NA	NA	1.24175	1.1067
luad_tcga_pan_can_atlas_2018	TCGA-78-7148-01	NA	NA	G12C	NA	NA	NA	1.17915	1.0996
luad_tcga_pan_can_atlas_2018	TCGA-44-A4SS-01	C613Afs*59	NA	NA	NA	NA	G245V G245C	1.34925	1.097
luad_tcga_pan_can_atlas_2018	TCGA-55-7995-01	Q284L	NA	NA	C480Y	NA	H179Y	1.7392	1.061
luad_tcga_pan_can_atlas_2018	TCGA-05-4418-01	R460G	NA	G12C	NA	NA	NA	1.3421	1.0443
luad_tcga_pan_can_atlas_2018	TCGA-97-8179-01	Q201*	NA	L19F	NA	NA	R273L	1.16475	0.9979
luad_tcga_pan_can_atlas_2018	TCGA-86-8672-01	V123Rfs*31	NA	NA	NA	NA	F341Efs*7	1.58898	0.9953
luad_tcga_pan_can_atlas_2018	TCGA-78-8660-01	NA	NA	NA	NA	NA	D148Ifs*22	0.894683	0.9927
luad_tcga_pan_can_atlas_2018	TCGA-69-7979-01	NA	NA	NA	NA	NA	Q136_C141del	0.3126	0.9912
luad_tcga_pan_can_atlas_2018	TCGA-MP-A4TD-01	NA	NA	G12C	NA	NA	NA	0.815717	0.9762
luad_tcga_pan_can_atlas_2018	TCGA-78-7162-01	A159S	NA	NA	NA	NA	NA	1.12128	0.9467
luad_tcga_pan_can_atlas_2018	TCGA-05-4398-01	NA	NA	NA	NA	NA	G105D	0.0575833	0.9445
luad_tcga_pan_can_atlas_2018	TCGA-75-6205-01	NA	NA	NA	NA	Y1003*	NA	0.28565	0.9029
luad_tcga_pan_can_atlas_2018	TCGA-78-7167-01	G480W	NA	G12V G12C	NA	NA	NA	0.8807	0.9019
luad_tcga_pan_can_atlas_2018	TCGA-49-4514-01	R470S	NA	NA	NA	NA	R175H	1.15978	0.898
luad_tcga_pan_can_atlas_2018	TCGA-86-8674-01	G476V	NA	G13C	NA	NA	NA	1.27067	0.841
luad_tcga_pan_can_atlas_2018	TCGA-78-7146-01	P492Qfs*8	NA	NA	NA	NA	P250L	1.84645	0.8377
luad_tcga_pan_can_atlas_2018	TCGA-05-4384-01	G524C	NA	NA	NA	NA	Y205C	1.18827	0.83
luad_tcga_pan_can_atlas_2018	TCGA-38-4627-01	NA	L858R L62R	NA	NA	NA	NA	0.210683	0.8189
luad_tcga_pan_can_atlas_2018	TCGA-50-5939-01	R261P	NA	NA	NA	NA	E285K	1.12847	0.8119
luad_tcga_pan_can_atlas_2018	TCGA-44-6145-01	NA	NA	G12V	NA	NA	X332_splice	1.07875	0.7819
luad_tcga_pan_can_atlas_2018	TCGA-78-7166-01	F280Y	NA	G12C	NA	NA	NA	0.848567	0.7573
luad_tcga_pan_can_atlas_2018	TCGA-J2-8194-01	E540Rfs*32	NA	G12C	NA	NA	NA	1.2405	0.7254
luad_tcga_pan_can_atlas_2018	TCGA-99-8033-01	R554Q	NA	G13C	NA	NA	E298*	1.27897	0.7249
luad_tcga_pan_can_atlas_2018	TCGA-55-8302-01	G417V	NA	G12C	NA	NA	E343*	1.17947	0.7231
luad_tcga_pan_can_atlas_2018	TCGA-55-8510-01	D235H	NA	NA	NA	NA	R213*	0.7824	0.71
luad_tcga_pan_can_atlas_2018	TCGA-86-8281-01	G333S	NA	NA	NA	NA	NA	1.41198	0.7041
luad_tcga_pan_can_atlas_2018	TCGA-NJ-A4YQ-01	V79L	NA	NA	NA	NA	NA	0.357067	0.6913
luad_tcga_pan_can_atlas_2018	TCGA-MP-A4SY-01	NA	NA	G12D	NA	NA	NA	0.193933	0.6633
luad_tcga_pan_can_atlas_2018	TCGA-91-6830-01	NA	NA	NA	NA	NA	NA	0.775083	0.6499
luad_tcga_pan_can_atlas_2018	TCGA-55-8208-01	NA	NA	NA	NA	NA	C275F	1.00635	0.6339
luad_tcga_pan_can_atlas_2018	TCGA-49-AARE-01	V155F KEAP1-EYA2	NA	NA	NA	NA	R273G	1.02847	0.5971
luad_tcga_pan_can_atlas_2018	TCGA-49-4506-01	M503K	NA	G13D	NA	NA	NA	1.30622	0.5644
luad_tcga_pan_can_atlas_2018	TCGA-44-7670-01	NA	NA	NA	G446R	NA	R337L	1.2906	0.5481
luad_tcga_pan_can_atlas_2018	TCGA-91-6836-01	NA	NA	G12A	L1318M	NA	E343*	0.1981	0.5393
luad_tcga_pan_can_atlas_2018	TCGA-50-5933-01	NA	NA	G12C	NA	C98F	R158L X187_splice	0.3921	0.5354
luad_tcga_pan_can_atlas_2018	TCGA-NJ-A55R-01	G571D	NA	G12A	NA	NA	NA	1.34702	0.4845
luad_tcga_pan_can_atlas_2018	TCGA-75-6206-01	V214L	NA	G13D	NA	NA	NA	0.0959833	0.4782
luad_tcga_pan_can_atlas_2018	TCGA-49-AAR3-01	A101G	NA	NA	NA	NA	E294Sfs*51	1.1295	0.4667
luad_tcga_pan_can_atlas_2018	TCGA-91-6849-01	A159P	NA	G12C	NA	NA	NA	1.11278	0.4639
luad_tcga_pan_can_atlas_2018	TCGA-50-6590-01	NA	NA	NA	NA	NA	X187_splice	0.157	0.4155
luad_tcga_pan_can_atlas_2018	TCGA-73-4666-01	G603W	NA	NA	NA	NA	R248P	1.66248	0.3767
luad_tcga_pan_can_atlas_2018	TCGA-55-7570-01	NA	V300M	NA	NA	NA	Y163C	1.95533	0.3622
luad_tcga_pan_can_atlas_2018	TCGA-MP-A5C7-01	Y345*	NA	NA	P999T	NA	NA	0.99075	0.3621
luad_tcga_pan_can_atlas_2018	TCGA-05-4395-01	D479G	NA	G12V	NA	NA	C176Y	0.8444	0.3578
luad_tcga_pan_can_atlas_2018	TCGA-MP-A4TE-01	V604Wfs*68	NA	G12C	NA	NA	NA	0.912167	0.3502
luad_tcga_pan_can_atlas_2018	TCGA-97-7941-01	NA	NA	G12A	NA	NA	NA	0.1021	0.3324
luad_tcga_pan_can_atlas_2018	TCGA-73-4677-01	K287*	NA	G12A	NA	NA	NA	1.04542	0.2989
luad_tcga_pan_can_atlas_2018	TCGA-49-AAR9-01	G332C	NA	NA	NA	NA	Y205C	1.7658	0.2972
luad_tcga_pan_can_atlas_2018	TCGA-55-8085-01	G429V	NA	NA	NA	NA	Q331*	1.02955	0.2964
luad_tcga_pan_can_atlas_2018	TCGA-55-8091-01	NA	NA	NA	NA	NA	NA	0.14925	0.2826
luad_tcga_pan_can_atlas_2018	TCGA-78-7154-01	W252C	NA	NA	L216V	NA	E271K	2.03812	0.2532
luad_tcga_pan_can_atlas_2018	TCGA-05-4389-01	F246L	NA	NA	NA	NA	NA	1.55468	0.2377
luad_tcga_pan_can_atlas_2018	TCGA-78-7156-01	G477Afs*23	NA	NA	NA	NA	NA	1.02867	0.1895
luad_tcga_pan_can_atlas_2018	TCGA-35-3615-01	E449*	NA	G12C	NA	NA	NA	1.60875	0.1856
luad_tcga_pan_can_atlas_2018	TCGA-95-7043-01	L100P	NA	NA	NA	NA	R158L	1.84482	0.1722
luad_tcga_pan_can_atlas_2018	TCGA-05-4396-01	NA	NA	NA	NA	NA	K139Rfs*31	0.135033	0.1325
luad_tcga_pan_can_atlas_2018	TCGA-44-7660-01	V271M	NA	NA	NA	NA	E336*	1.43693	0.1301
luad_tcga_pan_can_atlas_2018	TCGA-44-6776-01	V155A	NA	G12D	N871K	NA	NA	0.902433	0.1296
luad_tcga_pan_can_atlas_2018	TCGA-J2-A4AD-01	NA	NA	NA	NA	NA	N239D D57N	0.895083	0.1047
luad_tcga_pan_can_atlas_2018	TCGA-MP-A4TA-01	NA	NA	NA	NA	NA	R280I	0.808067	0.0957
luad_tcga_pan_can_atlas_2018	TCGA-62-A46O-01	G509V	NA	NA	NA	NA	X125_splice	0.90845	0.0494
luad_tcga_pan_can_atlas_2018	TCGA-44-7667-01	X570_splice	NA	NA	NA	NA	X261_splice	0.272567	0.0452
luad_tcga_pan_can_atlas_2018	TCGA-91-6848-01	D236N	NA	NA	NA	NA	R156P	0.442767	0.04
luad_tcga_pan_can_atlas_2018	TCGA-64-5781-01	V99L	NA	NA	H1475Q	Y1235H	NA	0.60745	0.0112
		25/57	3/57	10/57	5/57	4/57	34/57
luad_tcga_pan_can_atlas_2018	TCGA-55-8089-01	NA	NA	NA	T1117N	NA	R249S	1.03103	-0.0007
luad_tcga_pan_can_atlas_2018	TCGA-55-6987-01	R116W	NA	NA	NA	NA	NA	0.171183	-0.0212
luad_tcga_pan_can_atlas_2018	TCGA-55-6982-01	NA	NA	NA	NA	X1010_splice	NA	0.180717	-0.0286
luad_tcga_pan_can_atlas_2018	TCGA-49-AAR0-01	G511C	NA	NA	NA	NA	E339*	1.13988	-0.0333
luad_tcga_pan_can_atlas_2018	TCGA-62-A470-01	R459Pfs*39	NA	NA	NA	NA	NA	1.11818	-0.0375
luad_tcga_pan_can_atlas_2018	TCGA-86-8358-01	G558E	NA	NA	NA	L317I	N247I	1.6033	-0.0397
luad_tcga_pan_can_atlas_2018	TCGA-44-A47G-01	NA	NA	NA	NA	X1010_splice	H193L	0.147533	-0.0494
luad_tcga_pan_can_atlas_2018	TCGA-86-8073-01	NA	NA	NA	NA	NA	Q192*	1.39388	-0.0572
luad_tcga_pan_can_atlas_2018	TCGA-50-6594-01	NA	NA	NA	NA	NA	V272M	0.259933	-0.0969
luad_tcga_pan_can_atlas_2018	TCGA-73-4659-01	NA	NA	NA	NA	NA	NA	0.82565	-0.1173
luad_tcga_pan_can_atlas_2018	TCGA-55-5899-01	G509W	NA	NA	NA	NA	P152Lfs*18	1.70517	-0.1343
luad_tcga_pan_can_atlas_2018	TCGA-4B-A93V-01	L199F	NA	G12C	NA	NA	H214R	0.49235	-0.1433
luad_tcga_pan_can_atlas_2018	TCGA-44-2655-01	S144F	NA	NA	NA	NA	NA	1.45082	-0.1467
luad_tcga_pan_can_atlas_2018	TCGA-55-7994-01	NA	NA	NA	R1436H G926E T1258Nfs*104	NA	R273L	0.12605	-0.1825
luad_tcga_pan_can_atlas_2018	TCGA-53-7624-01	K97N	NA	NA	NA	NA	X331_splice	1.11278	-0.1835
luad_tcga_pan_can_atlas_2018	TCGA-67-3774-01	NA	NA	G12V G12C	NA	NA	NA	0.117533	-0.1888
luad_tcga_pan_can_atlas_2018	TCGA-55-A492-01	E441*	NA	NA	NA	NA	NA	1.27388	-0.1899
luad_tcga_pan_can_atlas_2018	TCGA-55-8512-01	NA	NA	G12V	NA	NA	NA	0.682433	-0.254
luad_tcga_pan_can_atlas_2018	TCGA-05-4434-01	NA	NA	NA	NA	NA	NA	0.544117	-0.2546
luad_tcga_pan_can_atlas_2018	TCGA-73-4676-01	R415C	NA	NA	NA	NA	C176F	1.78262	-0.28
luad_tcga_pan_can_atlas_2018	TCGA-50-5931-01	NA	NA	NA	NA	NA	W91*	0.2619	-0.3004
luad_tcga_pan_can_atlas_2018	TCGA-49-4488-01	Q284L	NA	NA	NA	NA	T125=	1.22065	-0.3055
luad_tcga_pan_can_atlas_2018	TCGA-50-5051-01	G417R	NA	G12C	NA	NA	NA	1.09212	-0.3107
luad_tcga_pan_can_atlas_2018	TCGA-05-4415-01	NA	NA	G12C	NA	NA	T125=	0.989333	-0.3542
luad_tcga_pan_can_atlas_2018	TCGA-44-2656-01	NA	NA	NA	Q453H	NA	P72Rfs*51	0.443683	-0.4355
luad_tcga_pan_can_atlas_2018	TCGA-44-4112-01	NA	NA	NA	E467D	NA	NA	0.0219833	-0.4383
luad_tcga_pan_can_atlas_2018	TCGA-75-5125-01	NA	NA	NA	NA	NA	L130F	0.0569333	-0.4394
luad_tcga_pan_can_atlas_2018	TCGA-49-4507-01	R470C	NA	NA	NA	NA	NA	1.10728	-0.4468
luad_tcga_pan_can_atlas_2018	TCGA-44-6779-01	T142M	NA	NA	NA	NA	K132E	0.769067	-0.4984
luad_tcga_pan_can_atlas_2018	TCGA-55-1594-01	NA	NA	NA	NA	NA	S166*	0.641167	-0.5486
luad_tcga_pan_can_atlas_2018	TCGA-86-A456-01	NA	NA	G12V	NA	NA	NA	0.0292333	-0.7541
luad_tcga_pan_can_atlas_2018	TCGA-75-6211-01	R204P	NA	NA	NA	NA	A69Gfs*80	1.35235	-0.7668
luad_tcga_pan_can_atlas_2018	TCGA-49-AAR2-01	V271L	NA	NA	NA	NA	NA	0.297867	-0.7794
luad_tcga_pan_can_atlas_2018	TCGA-55-6984-01	NA	NA	G12A	NA	NA	NA	0.20875	-0.807
luad_tcga_pan_can_atlas_2018	TCGA-62-A46U-01	NA	E746_A750del	NA	NA	NA	V157L	0.176667	-0.8319
luad_tcga_pan_can_atlas_2018	TCGA-55-1596-01	NA	NA	NA	NA	NA	D281Y	0.0427333	-0.8581
luad_tcga_pan_can_atlas_2018	TCGA-49-4486-01	G333S	NA	NA	NA	NA	NA	1.15865	-0.9721
luad_tcga_pan_can_atlas_2018	TCGA-44-3398-01	NA	NA	NA	NA	NA	NA	0.0724167	-0.9728
luad_tcga_pan_can_atlas_2018	TCGA-35-5375-01	E593Rfs*2	NA	NA	NA	NA	S241F	1.60417	-1.0049
luad_tcga_pan_can_atlas_2018	TCGA-55-6968-01	NA	E866K	NA	NA	NA	S313Afs*32	1.29347	-1.0286
luad_tcga_pan_can_atlas_2018	TCGA-44-7669-01	V271L	NA	NA	NA	NA	T125=	1.31768	-1.0352
luad_tcga_pan_can_atlas_2018	TCGA-05-4397-01	NA	NA	NA	L80M	NA	R249Gfs*96	0.195367	-1.1505
luad_tcga_pan_can_atlas_2018	TCGA-53-A4EZ-01	G417V	NA	NA	NA	NA	V157F	1.74285	-1.2197
luad_tcga_pan_can_atlas_2018	TCGA-05-5428-01	NA	NA	NA	NA	NA	C238Y	1.5685	-1.2404
luad_tcga_pan_can_atlas_2018	TCGA-55-A4DF-01	X570_splice	NA	NA	NA	NA	X126_splice	0.811867	-1.2595
luad_tcga_pan_can_atlas_2018	TCGA-75-5126-01	NA	NA	G12C	NA	NA	NA	0.0116	-1.2923
luad_tcga_pan_can_atlas_2018	TCGA-44-6778-01	M110V	NA	NA	NA	NA	I232F	0.560067	-1.351
luad_tcga_pan_can_atlas_2018	TCGA-75-7031-01	NA	NA	NA	NA	NA	R282_R283del	0.984	-1.3711
luad_tcga_pan_can_atlas_2018	TCGA-05-4422-01	NA	NA	NA	NA	NA	NA	0.65735	-1.4782
luad_tcga_pan_can_atlas_2018	TCGA-38-4631-01	F139L	NA	NA	NA	NA	NA	1.57965	-1.5706
luad_tcga_pan_can_atlas_2018	TCGA-55-6972-01	X570_splice	NA	NA	NA	NA	NA	0.9111	-1.6331
luad_tcga_pan_can_atlas_2018	TCGA-05-4433-01	NA	NA	G12V	NA	NA	R196*	0.00516667	-1.738
luad_tcga_pan_can_atlas_2018	TCGA-75-5122-01	NA	NA	KRAS-SLC2A14	NA	X1010_splice	NA	0.149633	-1.7896
luad_tcga_pan_can_atlas_2018	TCGA-55-8620-01	G417W	NA	NA	NA	NA	R280G	1.4496	-2.1717
luad_tcga_pan_can_atlas_2018	TCGA-50-5066-01	NA	L210=	NA	NA	NA	H179Q	1.26378	-2.4292
luad_tcga_pan_can_atlas_2018	TCGA-69-8255-01	NA	NA	NA	NA	NA	T125=	0.775517	-2.6072
luad_tcga_pan_can_atlas_2018	TCGA-80-5611-01	NA	NA	NA	NA	NA	NA	0.672017	-2.7669
		1/176	23/176	60/176	13/176	8/176	95/176
luad_tcga_pan_can_atlas_2018	TCGA-50-5946-01	NA	NA	NA	E374*	NA	R158Afs*12	-0.813183	2.7197
luad_tcga_pan_can_atlas_2018	TCGA-50-8459-01	NA	NA	G12C	NA	NA	NA	-0.58095	2.0609
luad_tcga_pan_can_atlas_2018	TCGA-64-5815-01	NA	NA	Q61L	NA	NA	NA	-0.7066	1.8246
luad_tcga_pan_can_atlas_2018	TCGA-05-4424-01	NA	NA	NA	NA	NA	L194R	-0.273417	1.7247
luad_tcga_pan_can_atlas_2018	TCGA-44-5643-01	NA	NA	NA	NA	NA	NA	-0.30875	1.6603
luad_tcga_pan_can_atlas_2018	TCGA-62-8399-01	NA	NA	NA	NA	NA	Q331H	-1.03778	1.6122
luad_tcga_pan_can_atlas_2018	TCGA-69-7763-01	NA	NA	NA	NA	NA	NA	-0.856933	1.544
luad_tcga_pan_can_atlas_2018	TCGA-MN-A4N4-01	NA	NA	NA	NA	NA	V274D	-0.3871	1.5295
luad_tcga_pan_can_atlas_2018	TCGA-95-7039-01	NA	S921R	D33E	NA	NA	R273L	-0.174017	1.5237
luad_tcga_pan_can_atlas_2018	TCGA-NJ-A4YP-01	NA	NA	L19F	NA	NA	NA	-0.35085	1.4664
luad_tcga_pan_can_atlas_2018	TCGA-64-1679-01	NA	NA	NA	NA	NA	G245V	-0.774933	1.4371
luad_tcga_pan_can_atlas_2018	TCGA-44-8117-01	NA	NA	L19F	NA	NA	E171*	-0.842717	1.4137
luad_tcga_pan_can_atlas_2018	TCGA-55-7574-01	NA	NA	NA	NA	NA	E346*	-0.815467	1.3991
luad_tcga_pan_can_atlas_2018	TCGA-50-6591-01	NA	L833V K754_I759del	NA	NA	NA	F54Sfs*69	-0.870883	1.3565
luad_tcga_pan_can_atlas_2018	TCGA-55-8506-01	Q616H	L858R	NA	NA	NA	G154V	-0.8941	1.3054
luad_tcga_pan_can_atlas_2018	TCGA-69-7974-01	NA	NA	Q61H	NA	NA	G334W	-0.101283	1.2744
luad_tcga_pan_can_atlas_2018	TCGA-99-8025-01	NA	NA	G13C	NA	NA	V173L	-0.23715	1.1994
luad_tcga_pan_can_atlas_2018	TCGA-91-6840-01	NA	NA	NA	NA	NA	Y220C	-1.03578	1.1978
luad_tcga_pan_can_atlas_2018	TCGA-44-6774-01	NA	NA	NA	NA	NA	G245C	-0.655267	1.1946
luad_tcga_pan_can_atlas_2018	TCGA-95-A4VN-01	NA	NA	G12V	NA	NA	NA	-0.0314833	1.192
luad_tcga_pan_can_atlas_2018	TCGA-44-6777-01	NA	NA	NA	S439I	NA	G245V	-0.68575	1.1798
luad_tcga_pan_can_atlas_2018	TCGA-86-8673-01	NA	NA	NA	NA	NA	R248L	-0.649667	1.1442
luad_tcga_pan_can_atlas_2018	TCGA-44-7662-01	NA	NA	NA	E1016D	MET-WNT2	E68*	-0.42545	1.1426
luad_tcga_pan_can_atlas_2018	TCGA-91-6829-01	NA	NA	NA	NA	NA	NA	-0.52635	1.0633
luad_tcga_pan_can_atlas_2018	TCGA-73-4668-01	NA	NA	NA	NA	NA	NA	-0.127	1.0388
luad_tcga_pan_can_atlas_2018	TCGA-75-7030-01	NA	NA	G12D	NA	NA	NA	-0.574017	1.0252
luad_tcga_pan_can_atlas_2018	TCGA-55-8207-01	NA	NA	G12C	NA	NA	NA	-1.05855	1.0228
luad_tcga_pan_can_atlas_2018	TCGA-86-6562-01	NA	NA	NA	NA	NA	NA	-0.706983	1.0209
luad_tcga_pan_can_atlas_2018	TCGA-86-8359-01	NA	NA	G12A	NA	NA	NA	-0.578767	1.0122
luad_tcga_pan_can_atlas_2018	TCGA-50-5930-01	NA	NA	NA	L1424I R753L L566F	X861_splice	G262V	-0.339883	1.0049
luad_tcga_pan_can_atlas_2018	TCGA-97-A4M5-01	NA	NA	G12C	NA	NA	NA	-0.0543833	0.9999
luad_tcga_pan_can_atlas_2018	TCGA-MP-A4TK-01	NA	NA	G12V	NA	NA	C242F	-0.706717	0.9951
luad_tcga_pan_can_atlas_2018	TCGA-78-8648-01	NA	NA	NA	NA	NA	NA	-0.889833	0.9535
luad_tcga_pan_can_atlas_2018	TCGA-55-A490-01	NA	NA	G12C	NA	NA	NA	-1.41847	0.9504
luad_tcga_pan_can_atlas_2018	TCGA-44-7661-01	NA	NA	G12V	NA	NA	R213*	-0.400267	0.9492
luad_tcga_pan_can_atlas_2018	TCGA-05-4417-01	NA	NA	G12C	NA	NA	NA	-0.28335	0.9284
luad_tcga_pan_can_atlas_2018	TCGA-55-8511-01	NA	NA	NA	NA	R412H	H296Tfs*49	-0.379083	0.9143
luad_tcga_pan_can_atlas_2018	TCGA-95-7567-01	NA	NA	G12V	NA	NA	Y205H	-0.836317	0.9072
luad_tcga_pan_can_atlas_2018	TCGA-55-6978-01	NA	NA	NA	P158H	X1010_splice	NA	-0.379783	0.8939
luad_tcga_pan_can_atlas_2018	TCGA-05-4382-01	NA	R222L E545Q	NA	V349F	NA	V272G	-0.385683	0.8824
luad_tcga_pan_can_atlas_2018	TCGA-05-4432-01	NA	NA	NA	G263V X263_splice	NA	R342* D281E	-0.275117	0.8764
luad_tcga_pan_can_atlas_2018	TCGA-MP-A4TI-01	NA	NA	G12C	G452W	NA	A161D	-0.435433	0.867
luad_tcga_pan_can_atlas_2018	TCGA-91-6847-01	NA	NA	NA	NA	NA	R110L	-0.882383	0.862
luad_tcga_pan_can_atlas_2018	TCGA-44-3396-01	NA	NA	NA	NA	NA	E286G	-0.718433	0.8561
luad_tcga_pan_can_atlas_2018	TCGA-NJ-A4YI-01	NA	NA	G12C	NA	NA	NA	-0.69815	0.8476
luad_tcga_pan_can_atlas_2018	TCGA-73-4658-01	NA	NA	NA	NA	NA	NA	-0.513867	0.8467
luad_tcga_pan_can_atlas_2018	TCGA-97-8174-01	NA	NA	NA	NA	NA	NA	-0.603967	0.8451
luad_tcga_pan_can_atlas_2018	TCGA-44-7672-01	NA	NA	G12A	NA	NA	NA	-0.5728	0.8373
luad_tcga_pan_can_atlas_2018	TCGA-99-AA5R-01	NA	NA	NA	NA	NA	NA	-1.07607	0.837
luad_tcga_pan_can_atlas_2018	TCGA-62-8395-01	NA	NA	NA	NA	NA	NA	-0.0217	0.8239
luad_tcga_pan_can_atlas_2018	TCGA-05-4430-01	NA	NA	NA	NA	NA	R249M	-0.7223	0.8236
luad_tcga_pan_can_atlas_2018	TCGA-95-8494-01	NA	NA	NA	NA	NA	K132N	-0.261433	0.8233
luad_tcga_pan_can_atlas_2018	TCGA-55-7576-01	NA	NA	G12S	NA	NA	Q317*	-0.383333	0.8218
luad_tcga_pan_can_atlas_2018	TCGA-55-1595-01	NA	NA	G12C	NA	NA	NA	-0.674033	0.8185
luad_tcga_pan_can_atlas_2018	TCGA-50-6673-01	NA	H773dup	NA	NA	NA	R337C	-0.232367	0.8148
luad_tcga_pan_can_atlas_2018	TCGA-50-6595-01	NA	G719A S768I	NA	NA	NA	R175H S183*	-0.649817	0.8139
luad_tcga_pan_can_atlas_2018	TCGA-55-8614-01	NA	NA	NA	NA	NA	G266V	-0.844617	0.8099
luad_tcga_pan_can_atlas_2018	TCGA-44-A47B-01	NA	NA	NA	NA	NA	NA	-0.722583	0.8025
luad_tcga_pan_can_atlas_2018	TCGA-55-6642-01	NA	NA	G12V	NA	NA	NA	-0.489983	0.7762
luad_tcga_pan_can_atlas_2018	TCGA-91-6835-01	NA	L858R	NA	NA	NA	NA	-0.947317	0.7601
luad_tcga_pan_can_atlas_2018	TCGA-49-4487-01	NA	NA	NA	NA	NA	H178Tfs*69 P77L	-0.606533	0.759
luad_tcga_pan_can_atlas_2018	TCGA-05-4405-01	NA	NA	G12C	NA	NA	R175H C277F	-0.885017	0.7544
luad_tcga_pan_can_atlas_2018	TCGA-55-7911-01	NA	NA	G12V K88*	NA	NA	Q144H	-0.511433	0.7503
luad_tcga_pan_can_atlas_2018	TCGA-86-8076-01	NA	NA	G12D	NA	NA	NA	-0.264833	0.7493
luad_tcga_pan_can_atlas_2018	TCGA-55-8090-01	NA	NA	G12V	NA	NA	NA	-0.598317	0.7347
luad_tcga_pan_can_atlas_2018	TCGA-MP-A4T8-01	NA	NA	G12D	NA	NA	NA	-0.694033	0.7246
luad_tcga_pan_can_atlas_2018	TCGA-MP-A4T4-01	NA	NA	G12V	Y635*	NA	R158P	-0.35385	0.7149
luad_tcga_pan_can_atlas_2018	TCGA-55-A494-01	NA	NA	G12D	NA	NA	NA	-0.693217	0.7089
luad_tcga_pan_can_atlas_2018	TCGA-55-8299-01	NA	NA	G12C	NA	NA	NA	-0.458117	0.7068
luad_tcga_pan_can_atlas_2018	TCGA-86-7953-01	NA	NA	G12D	NA	NA	NA	-0.207683	0.706
luad_tcga_pan_can_atlas_2018	TCGA-86-8585-01	NA	NA	NA	NA	NA	G154Afs*16	-1.17398	0.7001
luad_tcga_pan_can_atlas_2018	TCGA-55-8507-01	NA	NA	NA	NA	NA	Q317*	-0.610367	0.6925
luad_tcga_pan_can_atlas_2018	TCGA-MP-A4TF-01	NA	NA	G12C	NA	NA	R249M	-0.73125	0.6901
luad_tcga_pan_can_atlas_2018	TCGA-L9-A743-01	NA	NA	NA	NA	NA	E258Q	-0.74555	0.6824
luad_tcga_pan_can_atlas_2018	TCGA-55-8508-01	NA	NA	G12C	NA	NA	NA	-0.641683	0.6718
luad_tcga_pan_can_atlas_2018	TCGA-49-4494-01	NA	L858R T790M	NA	NA	NA	NA	-0.2784	0.6634
luad_tcga_pan_can_atlas_2018	TCGA-49-6745-01	NA	NA	NA	NA	X1010_splice	NA	-0.291817	0.6632
luad_tcga_pan_can_atlas_2018	TCGA-91-A4BC-01	NA	NA	NA	NA	NA	X331_splice	-1.06088	0.64
luad_tcga_pan_can_atlas_2018	TCGA-50-6593-01	NA	NA	NA	NA	NA	X225_splice	-0.351367	0.6142
luad_tcga_pan_can_atlas_2018	TCGA-95-A4VK-01	NA	NA	G12V	NA	NA	NA	-0.788517	0.5964
luad_tcga_pan_can_atlas_2018	TCGA-05-4427-01	NA	NA	G12V	NA	NA	D281N	-0.902467	0.5916
luad_tcga_pan_can_atlas_2018	TCGA-55-A493-01	NA	NA	NA	NA	NA	R273S	-0.252467	0.5892
luad_tcga_pan_can_atlas_2018	TCGA-49-AARR-01	NA	NA	NA	NA	NA	NA	-0.365317	0.5863
luad_tcga_pan_can_atlas_2018	TCGA-93-A4JQ-01	NA	NA	NA	NA	NA	NA	-0.190967	0.5843
luad_tcga_pan_can_atlas_2018	TCGA-44-8120-01	NA	NA	NA	NA	NA	E349*	-0.966817	0.575
luad_tcga_pan_can_atlas_2018	TCGA-50-5932-01	NA	NA	G12C	NA	NA	NA	-0.5453	0.568
luad_tcga_pan_can_atlas_2018	TCGA-86-8278-01	NA	NA	NA	NA	NA	NA	-0.693517	0.5564
luad_tcga_pan_can_atlas_2018	TCGA-97-A4LX-01	NA	NA	NA	NA	NA	C242F	-0.632517	0.5512
luad_tcga_pan_can_atlas_2018	TCGA-78-8655-01	NA	NA	G12S	NA	NA	NA	-1.00287	0.5503
luad_tcga_pan_can_atlas_2018	TCGA-55-6985-01	NA	NA	NA	NA	NA	G334V	-0.4385	0.5476
luad_tcga_pan_can_atlas_2018	TCGA-55-A491-01	NA	NA	NA	NA	NA	H193R	-0.501733	0.5463
luad_tcga_pan_can_atlas_2018	TCGA-97-8175-01	NA	NA	NA	NA	NA	H193N	-0.47015	0.5418
luad_tcga_pan_can_atlas_2018	TCGA-64-5779-01	NA	NA	NA	NA	NA	NA	-0.46455	0.5014
luad_tcga_pan_can_atlas_2018	TCGA-93-A4JN-01	NA	NA	NA	NA	KIF5B-MET	E286Q	-0.800533	0.4912
luad_tcga_pan_can_atlas_2018	TCGA-L9-A8F4-01	NA	NA	NA	G640V	NA	R248W	-0.8406	0.4888
luad_tcga_pan_can_atlas_2018	TCGA-78-7161-01	NA	NA	G12V	NA	NA	NA	-0.628533	0.4867
luad_tcga_pan_can_atlas_2018	TCGA-L9-A50W-01	NA	L858R T790M	NA	NA	NA	NA	-0.657883	0.4849
luad_tcga_pan_can_atlas_2018	TCGA-67-6215-01	NA	NA	NA	EML4-ALK	NA	NA	-0.548167	0.4701
luad_tcga_pan_can_atlas_2018	TCGA-MN-A4N5-01	NA	NA	G12C	NA	NA	E343*	-0.9017	0.469
luad_tcga_pan_can_atlas_2018	TCGA-86-8668-01	NA	L858R	NA	NA	NA	NA	-0.898883	0.4619
luad_tcga_pan_can_atlas_2018	TCGA-05-4250-01	NA	NA	G12C	NA	NA	NA	-0.419583	0.4334
luad_tcga_pan_can_atlas_2018	TCGA-55-A48X-01	NA	NA	NA	NA	NA	R110L	-0.787867	0.4254
luad_tcga_pan_can_atlas_2018	TCGA-50-8457-01	NA	NA	NA	NA	NA	NA	-0.864517	0.4166
luad_tcga_pan_can_atlas_2018	TCGA-55-6981-01	NA	L747_T751del	NA	NA	NA	NA	-0.369733	0.4111
luad_tcga_pan_can_atlas_2018	TCGA-97-8172-01	NA	G627*	NA	NA	NA	T125=	-0.797183	0.4084
luad_tcga_pan_can_atlas_2018	TCGA-97-7937-01	NA	NA	NA	NA	NA	G245V	-0.513733	0.4045
luad_tcga_pan_can_atlas_2018	TCGA-97-7554-01	NA	NA	G12V	NA	NA	R249W	-0.9068	0.4044
luad_tcga_pan_can_atlas_2018	TCGA-93-A4JO-01	NA	NA	G12D	NA	NA	C141W	-1.06403	0.3989
luad_tcga_pan_can_atlas_2018	TCGA-53-7626-01	NA	NA	NA	NA	NA	M237I	-0.848967	0.3887
luad_tcga_pan_can_atlas_2018	TCGA-49-6761-01	NA	NA	NA	NA	S441C	NA	-0.8521	0.3811
luad_tcga_pan_can_atlas_2018	TCGA-NJ-A55O-01	NA	NA	G12C	NA	NA	NA	-0.461567	0.358
luad_tcga_pan_can_atlas_2018	TCGA-69-7765-01	NA	Q486*	NA	NA	NA	Q167*	-0.40175	0.3561
luad_tcga_pan_can_atlas_2018	TCGA-95-A4VP-01	NA	NA	G12V	NA	NA	NA	-0.838433	0.3423
luad_tcga_pan_can_atlas_2018	TCGA-49-AARN-01	NA	NA	NA	NA	NA	M237I	-0.452883	0.3322
luad_tcga_pan_can_atlas_2018	TCGA-86-7713-01	NA	NA	G12C	NA	NA	NA	-0.727667	0.3309
luad_tcga_pan_can_atlas_2018	TCGA-MP-A4T9-01	NA	L858R	NA	NA	NA	Q331=	-1.0842	0.3152
luad_tcga_pan_can_atlas_2018	TCGA-75-6214-01	NA	NA	NA	NA	NA	V157F	-0.2792	0.3085
luad_tcga_pan_can_atlas_2018	TCGA-44-8119-01	NA	NA	NA	NA	NA	NA	-0.283617	0.3037
luad_tcga_pan_can_atlas_2018	TCGA-69-7980-01	NA	NA	G12A	NA	NA	A161V T125=	-0.434083	0.3005
luad_tcga_pan_can_atlas_2018	TCGA-44-2662-01	NA	NA	NA	NA	NA	R280T	-0.0488	0.2957
luad_tcga_pan_can_atlas_2018	TCGA-38-6178-01	NA	E746_A750del	NA	NA	NA	R283P	-0.460083	0.2901
luad_tcga_pan_can_atlas_2018	TCGA-99-7458-01	NA	NA	NA	NA	NA	X187_splice	-0.276517	0.2861
luad_tcga_pan_can_atlas_2018	TCGA-97-8547-01	NA	E746_A750del	NA	NA	NA	X331_splice	-0.38455	0.2742
luad_tcga_pan_can_atlas_2018	TCGA-78-7152-01	NA	NA	NA	NA	NA	NA	-0.174417	0.2705
luad_tcga_pan_can_atlas_2018	TCGA-L4-A4E5-01	NA	NA	NA	NA	NA	P152L	-0.644067	0.2696
luad_tcga_pan_can_atlas_2018	TCGA-55-7903-01	NA	NA	NA	NA	NA	L35Cfs*9 A355T	-0.528017	0.2689
luad_tcga_pan_can_atlas_2018	TCGA-91-8497-01	NA	NA	NA	NA	NA	NA	-0.663667	0.2634
luad_tcga_pan_can_atlas_2018	TCGA-55-7907-01	NA	NA	G12C	NA	NA	R158P	-0.479833	0.257
luad_tcga_pan_can_atlas_2018	TCGA-50-5935-01	NA	NA	NA	NA	NA	NA	-0.96995	0.2564
luad_tcga_pan_can_atlas_2018	TCGA-05-4249-01	NA	NA	G12C	NA	NA	NA	-0.789567	0.2543
luad_tcga_pan_can_atlas_2018	TCGA-55-A57B-01	NA	L747_T751del	NA	NA	NA	G266V	-0.560733	0.2519
luad_tcga_pan_can_atlas_2018	TCGA-86-7955-01	NA	NA	NA	NA	NA	NA	-0.21315	0.2488
luad_tcga_pan_can_atlas_2018	TCGA-49-AARO-01	NA	NA	G12A	NA	NA	NA	-0.67635	0.2485
luad_tcga_pan_can_atlas_2018	TCGA-86-A4P7-01	NA	E709_T710delinsD	NA	NA	NA	E286K	-0.786417	0.2431
luad_tcga_pan_can_atlas_2018	TCGA-99-8032-01	NA	NA	G12C	NA	NA	NA	-0.140767	0.2311
luad_tcga_pan_can_atlas_2018	TCGA-MP-A4TC-01	NA	NA	NA	NA	NA	A159V	-0.281367	0.2148
luad_tcga_pan_can_atlas_2018	TCGA-05-4426-01	NA	NA	NA	NA	NA	T155I	-0.531683	0.2141
luad_tcga_pan_can_atlas_2018	TCGA-55-8087-01	NA	NA	NA	NA	NA	NA	-1.17723	0.2127
luad_tcga_pan_can_atlas_2018	TCGA-93-7348-01	NA	NA	NA	NA	X1010_splice	NA	-0.7764	0.2095
luad_tcga_pan_can_atlas_2018	TCGA-49-6744-01	NA	NA	NA	NA	NA	NA	-0.628267	0.2045
luad_tcga_pan_can_atlas_2018	TCGA-86-A4P8-01	NA	NA	NA	EML4-ALK	NA	NA	-0.9879	0.2034
luad_tcga_pan_can_atlas_2018	TCGA-55-7726-01	NA	NA	G12C	NA	NA	C141*	-0.2917	0.1965
luad_tcga_pan_can_atlas_2018	TCGA-50-5044-01	NA	NA	NA	NA	NA	NA	-0.6374	0.1955
luad_tcga_pan_can_atlas_2018	TCGA-67-6216-01	NA	NA	NA	EML4-ALK	NA	NA	-0.58105	0.1938
luad_tcga_pan_can_atlas_2018	TCGA-38-7271-01	NA	NA	NA	NA	NA	NA	-0.743917	0.1854
luad_tcga_pan_can_atlas_2018	TCGA-95-8039-01	NA	NA	NA	NA	NA	G105D	-0.8433	0.1765
luad_tcga_pan_can_atlas_2018	TCGA-49-AAR4-01	NA	NA	NA	NA	NA	G105C	-0.7696	0.1699
luad_tcga_pan_can_atlas_2018	TCGA-55-6971-01	NA	NA	NA	NA	NA	NA	-0.483067	0.1672
luad_tcga_pan_can_atlas_2018	TCGA-MP-A4SV-01	NA	NA	NA	NA	NA	Y236C	-0.404583	0.1554
luad_tcga_pan_can_atlas_2018	TCGA-L9-A7SV-01	NA	NA	NA	NA	NA	R273L I195F	-1.04625	0.1536
luad_tcga_pan_can_atlas_2018	TCGA-55-7910-01	NA	NA	G13C	NA	NA	K120E	-0.334733	0.1399
luad_tcga_pan_can_atlas_2018	TCGA-86-8055-01	NA	L858R	NA	NA	NA	Y163H	-0.214817	0.1296
luad_tcga_pan_can_atlas_2018	TCGA-78-8662-01	NA	NA	NA	NA	NA	Q165*	-0.922117	0.1249
luad_tcga_pan_can_atlas_2018	TCGA-62-8394-01	NA	L858R	NA	NA	NA	V274G	-0.742633	0.1245
luad_tcga_pan_can_atlas_2018	TCGA-L9-A444-01	NA	NA	NA	NA	NA	P152L	-1.05635	0.1216
luad_tcga_pan_can_atlas_2018	TCGA-55-7281-01	NA	NA	G12C	NA	NA	NA	-1.14212	0.1116
luad_tcga_pan_can_atlas_2018	TCGA-50-5941-01	NA	NA	G12A	NA	NA	NA	-0.241483	0.1097
luad_tcga_pan_can_atlas_2018	TCGA-55-8096-01	NA	L858R	NA	NA	NA	E339*	-0.803367	0.1094
luad_tcga_pan_can_atlas_2018	TCGA-44-2668-01	NA	NA	NA	NA	NA	E286*	-0.0811	0.1012
luad_tcga_pan_can_atlas_2018	TCGA-62-A472-01	NA	NA	NA	NA	NA	Y220Mfs*27	-0.0451333	0.1
luad_tcga_pan_can_atlas_2018	TCGA-99-8028-01	NA	NA	G12C	NA	NA	C242F	-0.765417	0.0792
luad_tcga_pan_can_atlas_2018	TCGA-55-8615-01	NA	NA	G12C	NA	NA	NA	-0.447683	0.0782
luad_tcga_pan_can_atlas_2018	TCGA-71-6725-01	NA	NA	NA	NA	NA	NA	-0.90265	0.0781
luad_tcga_pan_can_atlas_2018	TCGA-78-7159-01	NA	NA	NA	NA	NA	NA	-0.07785	0.0766
luad_tcga_pan_can_atlas_2018	TCGA-86-7714-01	NA	NA	NA	NA	NA	NA	-0.359067	0.0709
luad_tcga_pan_can_atlas_2018	TCGA-05-4425-01	NA	NA	NA	NA	NA	NA	-0.3243	0.059
luad_tcga_pan_can_atlas_2018	TCGA-MN-A4N1-01	NA	NA	NA	NA	NA	E286Q	-0.48725	0.0582
luad_tcga_pan_can_atlas_2018	TCGA-86-7701-01	NA	NA	NA	NA	NA	E294*	-0.22325	0.0488
luad_tcga_pan_can_atlas_2018	TCGA-55-8204-01	NA	NA	NA	NA	NA	X307_splice	-0.0703333	0.0404
luad_tcga_pan_can_atlas_2018	TCGA-93-7347-01	NA	NA	G12C	NA	NA	NA	-0.400917	0.0398
luad_tcga_pan_can_atlas_2018	TCGA-55-6980-01	NA	E709_T710delinsD	NA	NA	NA	A138Cfs*27	-0.593833	0.0306
luad_tcga_pan_can_atlas_2018	TCGA-97-A4M7-01	NA	L858R	NA	NA	NA	NA	-0.66155	0.0262
luad_tcga_pan_can_atlas_2018	TCGA-62-A46V-01	NA	NA	NA	NA	NA	NA	-0.817317	0.0202
luad_tcga_pan_can_atlas_2018	TCGA-50-7109-01	NA	NA	G12C	NA	NA	NA	-0.31585	0.0171
luad_tcga_pan_can_atlas_2018	TCGA-55-8616-01	NA	NA	G12C	NA	NA	Q144*	-0.741867	0.017
luad_tcga_pan_can_atlas_2018	TCGA-91-6831-01	NA	NA	NA	NA	NA	G334V	-0.26235	0.0027
		7/174	37/174	47/174	8/174	6/174	82/174
luad_tcga_pan_can_atlas_2018	TCGA-55-A48Z-01	NA	G719A	NA	NA	NA	R337C	-0.8809	-0.0315
luad_tcga_pan_can_atlas_2018	TCGA-55-6986-01	NA	NA	NA	NA	NA	NA	-0.643617	-0.0349
luad_tcga_pan_can_atlas_2018	TCGA-86-8671-01	NA	NA	NA	NA	NA	NA	-0.562	-0.0364
luad_tcga_pan_can_atlas_2018	TCGA-38-4626-01	NA	NA	NA	D460Y	NA	NA	-0.5348	-0.037
luad_tcga_pan_can_atlas_2018	TCGA-55-6969-01	NA	NA	NA	NA	NA	R273L	-0.2466	-0.0397
luad_tcga_pan_can_atlas_2018	TCGA-80-5608-01	Q92K	NA	G12A	NA	NA	NA	-0.296433	-0.0494
luad_tcga_pan_can_atlas_2018	TCGA-44-2665-01	NA	NA	NA	NA	NA	NA	-0.453933	-0.0523
luad_tcga_pan_can_atlas_2018	TCGA-55-8621-01	NA	NA	NA	NA	NA	NA	-0.322083	-0.0533
luad_tcga_pan_can_atlas_2018	TCGA-05-5715-01	NA	NA	NA	NA	NA	NA	-0.683933	-0.0542
luad_tcga_pan_can_atlas_2018	TCGA-55-8619-01	NA	NA	NA	NA	NA	NA	-0.588167	-0.0702
luad_tcga_pan_can_atlas_2018	TCGA-86-A4JF-01	NA	NA	G12V	NA	NA	P191del S90Pfs*33	-0.442567	-0.0793
luad_tcga_pan_can_atlas_2018	TCGA-97-7938-01	NA	NA	G12C	E1299*	NA	X125_splice	-0.533233	-0.0863
luad_tcga_pan_can_atlas_2018	TCGA-78-7537-01	NA	NA	NA	NA	NA	NA	-0.645983	-0.0882
luad_tcga_pan_can_atlas_2018	TCGA-69-7764-01	NA	NA	NA	NA	NA	NA	-0.779667	-0.0976
luad_tcga_pan_can_atlas_2018	TCGA-55-6979-01	NA	NA	NA	NA	NA	Q144L C141F	-0.532583	-0.0978
luad_tcga_pan_can_atlas_2018	TCGA-86-8074-01	NA	E746_A750del	NA	NA	NA	Y220C	-0.153133	-0.1048
luad_tcga_pan_can_atlas_2018	TCGA-78-7153-01	E117K	NA	NA	NA	NA	NA	-0.282317	-0.1119
luad_tcga_pan_can_atlas_2018	TCGA-44-3919-01	NA	NA	NA	NA	NA	NA	-0.5475	-0.1132
luad_tcga_pan_can_atlas_2018	TCGA-49-4510-01	NA	NA	G12D	NA	NA	NA	-0.664083	-0.1145
luad_tcga_pan_can_atlas_2018	TCGA-64-5774-01	NA	NA	G12C	NA	NA	NA	-0.402	-0.1179
luad_tcga_pan_can_atlas_2018	TCGA-73-4662-01	NA	NA	G12C	NA	NA	NA	-0.918817	-0.1186
luad_tcga_pan_can_atlas_2018	TCGA-50-5942-01	NA	NA	NA	NA	NA	NA	-0.782367	-0.1219
luad_tcga_pan_can_atlas_2018	TCGA-NJ-A4YG-01	NA	NA	G12D	NA	NA	NA	-0.45545	-0.1342
luad_tcga_pan_can_atlas_2018	TCGA-50-8460-01	NA	NA	NA	EML4-ALK	NA	R282W	-0.784617	-0.1451
luad_tcga_pan_can_atlas_2018	TCGA-86-6851-01	NA	NA	NA	NA	NA	E258D	-0.8899	-0.1473
luad_tcga_pan_can_atlas_2018	TCGA-83-5908-01	NA	NA	G12A	NA	NA	C275F	-0.251783	-0.1527
luad_tcga_pan_can_atlas_2018	TCGA-86-8669-01	NA	NA	NA	NA	NA	NA	-0.28955	-0.1545
luad_tcga_pan_can_atlas_2018	TCGA-50-5049-01	NA	NA	NA	NA	NA	E298*	-0.70065	-0.1611
luad_tcga_pan_can_atlas_2018	TCGA-L9-A443-01	NA	NA	G12V	NA	NA	NA	-0.574767	-0.1616
luad_tcga_pan_can_atlas_2018	TCGA-55-6983-01	NA	NA	G12C	NA	NA	NA	-0.241933	-0.1642
luad_tcga_pan_can_atlas_2018	TCGA-49-4512-01	NA	NA	NA	NA	NA	NA	-1.0229	-0.1673
luad_tcga_pan_can_atlas_2018	TCGA-S2-AA1A-01	NA	NA	NA	NA	NA	NA	-0.6764	-0.1776
luad_tcga_pan_can_atlas_2018	TCGA-75-6207-01	NA	E746_A750del	NA	NA	NA	Q192*	-0.35695	-0.1849
luad_tcga_pan_can_atlas_2018	TCGA-MP-A4TH-01	NA	NA	NA	NA	NA	NA	-0.872417	-0.2058
luad_tcga_pan_can_atlas_2018	TCGA-44-3918-01	NA	NA	NA	NA	NA	X307_splice	-0.55	-0.2141
luad_tcga_pan_can_atlas_2018	TCGA-78-7155-01	NA	K754I Q432H G901V	NA	NA	NA	R337L	-1.2109	-0.2158
luad_tcga_pan_can_atlas_2018	TCGA-78-7145-01	NA	NA	G12D G12C	NA	NA	A159P	-0.3408	-0.233
luad_tcga_pan_can_atlas_2018	TCGA-86-8075-01	NA	L858R	NA	NA	NA	X126_splice	-0.05675	-0.2381
luad_tcga_pan_can_atlas_2018	TCGA-44-7659-01	NA	NA	G12C	NA	NA	NA	-0.4852	-0.2395
luad_tcga_pan_can_atlas_2018	TCGA-91-6828-01	NA	NA	G12V	NA	NA	NA	-0.261167	-0.2433
luad_tcga_pan_can_atlas_2018	TCGA-97-A4M0-01	NA	NA	G12C	NA	NA	NA	-0.77585	-0.244
luad_tcga_pan_can_atlas_2018	TCGA-55-8097-01	NA	NA	G12C	NA	NA	NA	-1.16997	-0.246
luad_tcga_pan_can_atlas_2018	TCGA-55-7283-01	NA	NA	G12S	NA	NA	Q144*	-0.943683	-0.2645
luad_tcga_pan_can_atlas_2018	TCGA-49-4490-01	NA	L858R	NA	NA	NA	R213*	-0.850683	-0.2716
luad_tcga_pan_can_atlas_2018	TCGA-73-A9RS-01	NA	NA	NA	NA	NA	T125=	-0.20985	-0.2772
luad_tcga_pan_can_atlas_2018	TCGA-05-4410-01	NA	R377S	NA	T1102I	NA	D281V	-0.466617	-0.2785
luad_tcga_pan_can_atlas_2018	TCGA-NJ-A4YF-01	NA	NA	NA	NA	NA	E198*	-1.0994	-0.2844
luad_tcga_pan_can_atlas_2018	TCGA-50-5045-01	NA	NA	NA	NA	NA	R209*	-0.539033	-0.2868
luad_tcga_pan_can_atlas_2018	TCGA-91-7771-01	NA	NA	NA	NA	NA	NA	-0.108033	-0.2963
luad_tcga_pan_can_atlas_2018	TCGA-55-8301-01	NA	NA	NA	NA	NA	G245V G245S	-0.5639	-0.3008
luad_tcga_pan_can_atlas_2018	TCGA-NJ-A7XG-01	NA	NA	NA	NA	NA	NA	-0.700367	-0.3107
luad_tcga_pan_can_atlas_2018	TCGA-55-8205-01	NA	NA	NA	S426C	NA	Y205C	-0.40415	-0.3112
luad_tcga_pan_can_atlas_2018	TCGA-49-4505-01	NA	NA	G12C	NA	NA	C277F	-0.498483	-0.315
luad_tcga_pan_can_atlas_2018	TCGA-69-7973-01	NA	NA	G12C	NA	NA	NA	-0.551833	-0.317
luad_tcga_pan_can_atlas_2018	TCGA-55-7573-01	NA	L747_E749del K754E	NA	NA	NA	C135F	-0.683333	-0.3355
luad_tcga_pan_can_atlas_2018	TCGA-J2-8192-01	NA	E746_A750del	NA	NA	NA	NA	-0.485117	-0.3362
luad_tcga_pan_can_atlas_2018	TCGA-67-4679-01	NA	NA	G12A	NA	NA	NA	-0.786667	-0.3439
luad_tcga_pan_can_atlas_2018	TCGA-50-5944-01	NA	L858R	NA	NA	NA	E285*	-0.43475	-0.3454
luad_tcga_pan_can_atlas_2018	TCGA-97-A4M2-01	NA	NA	NA	NA	NA	NA	-0.621567	-0.3524
luad_tcga_pan_can_atlas_2018	TCGA-80-5607-01	NA	NA	NA	NA	NA	NA	-0.105883	-0.3548
luad_tcga_pan_can_atlas_2018	TCGA-86-8054-01	NA	NA	G12V	NA	NA	NA	-0.58195	-0.3633
luad_tcga_pan_can_atlas_2018	TCGA-49-6767-01	NA	NA	NA	NA	NA	Q331*	-0.300267	-0.3704
luad_tcga_pan_can_atlas_2018	TCGA-55-8203-01	NA	NA	G12C	NA	NA	NA	-0.534183	-0.3761
luad_tcga_pan_can_atlas_2018	TCGA-55-7284-01	NA	NA	G12D	NA	NA	NA	-0.20165	-0.382
luad_tcga_pan_can_atlas_2018	TCGA-05-4420-01	NA	NA	NA	NA	NA	R280I	-0.513117	-0.3825
luad_tcga_pan_can_atlas_2018	TCGA-69-7761-01	NA	NA	NA	NA	NA	NA	-0.0418667	-0.3968
luad_tcga_pan_can_atlas_2018	TCGA-44-A4SU-01	NA	S768I G719C	NA	NA	NA	W53*	-0.697383	-0.4001
luad_tcga_pan_can_atlas_2018	TCGA-97-7553-01	NA	NA	NA	NA	NA	R282W	-0.287817	-0.4065
luad_tcga_pan_can_atlas_2018	TCGA-05-4390-01	NA	NA	G12V	NA	NA	NA	-0.408383	-0.4112
luad_tcga_pan_can_atlas_2018	TCGA-62-A46Y-01	NA	NA	NA	NA	NA	L194R	-0.718183	-0.435
luad_tcga_pan_can_atlas_2018	TCGA-44-6775-01	NA	NA	NA	NA	NA	H168L	-0.466467	-0.4469
luad_tcga_pan_can_atlas_2018	TCGA-05-4402-01	NA	T751_I759delinsN I759N	NA	NA	NA	V173Afs*69	-0.2094	-0.4498
luad_tcga_pan_can_atlas_2018	TCGA-J2-A4AG-01	NA	NA	G12D	NA	NA	NA	-0.616767	-0.4554
luad_tcga_pan_can_atlas_2018	TCGA-86-8280-01	NA	E746_A750del	NA	NA	NA	H193P	-0.40645	-0.4571
luad_tcga_pan_can_atlas_2018	TCGA-95-7948-01	NA	NA	NA	NA	NA	NA	-1.10718	-0.4744
luad_tcga_pan_can_atlas_2018	TCGA-95-7947-01	S102L	I91V R1052I	NA	NA	NA	Y205C	-0.465733	-0.4863
luad_tcga_pan_can_atlas_2018	TCGA-78-7535-01	NA	NA	NA	NA	NA	Q192*	-1.02265	-0.4965
luad_tcga_pan_can_atlas_2018	TCGA-44-2657-01	NA	NA	NA	NA	N315S	NA	-0.66515	-0.5023
luad_tcga_pan_can_atlas_2018	TCGA-78-7536-01	NA	NA	NA	NA	NA	F270C	-0.329567	-0.5035
luad_tcga_pan_can_atlas_2018	TCGA-55-A4DG-01	NA	NA	NA	NA	NA	R158L	-0.821617	-0.5142
luad_tcga_pan_can_atlas_2018	TCGA-75-7025-01	NA	E746_A750del	NA	NA	NA	NA	-0.667183	-0.5325
luad_tcga_pan_can_atlas_2018	TCGA-MP-A4TJ-01	NA	NA	NA	NA	NA	NA	-0.5104	-0.5382
luad_tcga_pan_can_atlas_2018	TCGA-69-7760-01	NA	E709_T710delinsD	NA	NA	NA	F270V	-0.332033	-0.5637
luad_tcga_pan_can_atlas_2018	TCGA-49-4501-01	NA	E746_A750del	NA	NA	NA	NA	-0.677717	-0.5676
luad_tcga_pan_can_atlas_2018	TCGA-55-1592-01	NA	NA	NA	S565P	NA	G244C	-0.425733	-0.5766
luad_tcga_pan_can_atlas_2018	TCGA-95-7562-01	NA	NA	G12C	NA	NA	X33_splice	-0.4058	-0.5846
luad_tcga_pan_can_atlas_2018	TCGA-05-5425-01	NA	NA	NA	NA	NA	E68*	-0.206917	-0.5908
luad_tcga_pan_can_atlas_2018	TCGA-38-A44F-01	NA	NA	NA	NA	NA	NA	-0.529433	-0.5922
luad_tcga_pan_can_atlas_2018	TCGA-93-A4JP-01	NA	L861Q	NA	NA	NA	E258*	-0.787317	-0.5997
luad_tcga_pan_can_atlas_2018	TCGA-MP-A4SW-01	NA	L858R	NA	NA	NA	NA	-0.28745	-0.6048
luad_tcga_pan_can_atlas_2018	TCGA-75-6212-01	NA	L747_A750delinsP	NA	NA	NA	NA	-0.4849	-0.6141
luad_tcga_pan_can_atlas_2018	TCGA-62-A46S-01	NA	NA	G13D	NA	NA	NA	-0.488917	-0.6682
luad_tcga_pan_can_atlas_2018	TCGA-55-8513-01	NA	NA	NA	NA	NA	NA	-0.319967	-0.67
luad_tcga_pan_can_atlas_2018	TCGA-44-A479-01	NA	NA	NA	NA	NA	S127F	-0.287867	-0.6723
luad_tcga_pan_can_atlas_2018	TCGA-86-7954-01	NA	NA	NA	NA	NA	R248L	-0.200067	-0.6796
luad_tcga_pan_can_atlas_2018	TCGA-50-5055-01	NA	NA	NA	NA	NA	NA	-0.722033	-0.6881
luad_tcga_pan_can_atlas_2018	TCGA-49-AAQV-01	NA	NA	NA	NA	NA	R273H	-0.460617	-0.6903
luad_tcga_pan_can_atlas_2018	TCGA-64-1681-01	NA	L858R	NA	NA	NA	E180K	-0.390667	-0.7112
luad_tcga_pan_can_atlas_2018	TCGA-86-8279-01	NA	NA	NA	NA	NA	H193R	-0.75345	-0.7359
luad_tcga_pan_can_atlas_2018	TCGA-97-7552-01	NA	NA	NA	NA	NA	NA	-0.25565	-0.7764
luad_tcga_pan_can_atlas_2018	TCGA-05-4244-01	NA	NA	G12C	NA	NA	NA	-0.554033	-0.7927
luad_tcga_pan_can_atlas_2018	TCGA-55-8514-01	NA	NA	G12A	NA	NA	R337P	-0.93955	-0.7969
luad_tcga_pan_can_atlas_2018	TCGA-55-7724-01	NA	NA	NA	NA	NA	NA	-0.15745	-0.8148
luad_tcga_pan_can_atlas_2018	TCGA-53-7813-01	NA	NA	G12A	NA	NA	NA	-0.4429	-0.8214
luad_tcga_pan_can_atlas_2018	TCGA-55-7913-01	NA	NA	NA	NA	NA	T125=	-0.442767	-0.8357
luad_tcga_pan_can_atlas_2018	TCGA-44-A47A-01	NA	NA	G12D	NA	NA	NA	-0.427833	-0.866
luad_tcga_pan_can_atlas_2018	TCGA-55-6543-01	NA	NA	NA	NA	NA	NA	-0.484033	-0.8741
luad_tcga_pan_can_atlas_2018	TCGA-44-2666-01	NA	NA	NA	NA	NA	NA	-0.452217	-0.8899
luad_tcga_pan_can_atlas_2018	TCGA-91-8499-01	NA	NA	NA	NA	NA	C238_M243del	-0.5456	-0.9081
luad_tcga_pan_can_atlas_2018	TCGA-44-2659-01	NA	NA	NA	NA	NA	X126_splice	-0.3607	-0.9114
luad_tcga_pan_can_atlas_2018	TCGA-97-7546-01	NA	NA	NA	NA	NA	NA	-0.747333	-0.9356
luad_tcga_pan_can_atlas_2018	TCGA-NJ-A55A-01	NA	NA	NA	NA	NA	NA	-0.438133	-0.9705
luad_tcga_pan_can_atlas_2018	TCGA-L4-A4E6-01	NA	NA	NA	NA	NA	NA	-1.05913	-0.9946
luad_tcga_pan_can_atlas_2018	TCGA-62-8402-01	NA	E746_A750del	NA	NA	NA	P177T	-0.5412	-1.0261
luad_tcga_pan_can_atlas_2018	TCGA-MP-A4T6-01	NA	L747_A750delinsP	NA	NA	NA	NA	-0.97805	-1.0686
luad_tcga_pan_can_atlas_2018	TCGA-86-8056-01	NA	NA	G12D	NA	NA	E171K	-0.146133	-1.0703
luad_tcga_pan_can_atlas_2018	TCGA-67-6217-01	NA	L858R	NA	NA	NA	NA	-0.885617	-1.0704
luad_tcga_pan_can_atlas_2018	TCGA-62-8397-01	NA	NA	NA	NA	NA	NA	-0.986117	-1.0797
luad_tcga_pan_can_atlas_2018	TCGA-55-8092-01	NA	NA	NA	NA	NA	R158L	-0.758717	-1.104
luad_tcga_pan_can_atlas_2018	TCGA-05-4403-01	NA	NA	G12C	NA	H476Y	NA	-0.373717	-1.1069
luad_tcga_pan_can_atlas_2018	TCGA-55-8206-01	NA	E746_A750del	NA	NA	NA	NA	-0.7232	-1.1162
luad_tcga_pan_can_atlas_2018	TCGA-78-7147-01	NA	L861Q L387M D1083Efs*11	NA	NA	NA	Y236*	-0.239233	-1.125
luad_tcga_pan_can_atlas_2018	TCGA-78-7158-01	I461V	L907M	NA	NA	NA	NA	-0.82345	-1.1742
luad_tcga_pan_can_atlas_2018	TCGA-38-4628-01	NA	E746_A750del	NA	NA	NA	NA	-1.00062	-1.2037
luad_tcga_pan_can_atlas_2018	TCGA-64-1677-01	NA	NA	G12C	NA	NA	A159P D48Nfs*72	-0.553783	-1.2069
luad_tcga_pan_can_atlas_2018	TCGA-38-4632-01	NA	NA	NA	NA	NA	A159P	-0.3735	-1.2252
luad_tcga_pan_can_atlas_2018	TCGA-97-8177-01	NA	L858R	NA	NA	NA	NA	-0.652933	-1.2548
luad_tcga_pan_can_atlas_2018	TCGA-35-4123-01	NA	NA	NA	NA	NA	W146*	-0.287417	-1.2577
luad_tcga_pan_can_atlas_2018	TCGA-67-3772-01	NA	L858R	NA	NA	NA	NA	-0.392017	-1.2577
luad_tcga_pan_can_atlas_2018	TCGA-38-4625-01	NA	NA	NA	NA	NA	NA	-0.1673	-1.2805
luad_tcga_pan_can_atlas_2018	TCGA-78-7539-01	NA	NA	G12C	NA	NA	NA	-1.05072	-1.2907
luad_tcga_pan_can_atlas_2018	TCGA-97-8171-01	NA	E746_A750del	NA	NA	NA	NA	-1.4037	-1.3067
luad_tcga_pan_can_atlas_2018	TCGA-49-AARQ-01	NA	NA	G12V	NA	NA	R158L	-0.133017	-1.3082
luad_tcga_pan_can_atlas_2018	TCGA-55-7727-01	NA	NA	NA	NA	NA	Q52*	-0.139633	-1.3192
luad_tcga_pan_can_atlas_2018	TCGA-44-6146-01	NA	NA	G12V	NA	NA	NA	-0.07365	-1.3208
luad_tcga_pan_can_atlas_2018	TCGA-75-6203-01	NA	NA	NA	NA	NA	NA	-1.02783	-1.3226
luad_tcga_pan_can_atlas_2018	TCGA-62-A46R-01	NA	NA	G12A	NA	NA	E198*	-0.619367	-1.3346
luad_tcga_pan_can_atlas_2018	TCGA-05-5429-01	NA	NA	NA	NA	NA	NA	-0.39765	-1.3457
luad_tcga_pan_can_atlas_2018	TCGA-62-A46P-01	NA	NA	NA	NA	NA	NA	-0.71805	-1.3673
luad_tcga_pan_can_atlas_2018	TCGA-50-6597-01	NA	NA	NA	NA	X1009_splice	NA	-1.1791	-1.4206
luad_tcga_pan_can_atlas_2018	TCGA-78-7540-01	NA	NA	G12V	NA	NA	R273C	-0.1667	-1.4363
luad_tcga_pan_can_atlas_2018	TCGA-97-A4M6-01	NA	E746_A750del	NA	NA	NA	NA	-0.324433	-1.4508
luad_tcga_pan_can_atlas_2018	TCGA-97-8552-01	NA	E746_A750del	NA	NA	NA	NA	-0.840783	-1.4721
luad_tcga_pan_can_atlas_2018	TCGA-55-7815-01	A191T	NA	G12V	NA	NA	NA	-0.05955	-1.4751
luad_tcga_pan_can_atlas_2018	TCGA-64-5778-01	NA	NA	G12C	NA	NA	N239S	-1.03097	-1.4756
luad_tcga_pan_can_atlas_2018	TCGA-97-7547-01	NA	NA	NA	NA	NA	NA	-0.06075	-1.4794
luad_tcga_pan_can_atlas_2018	TCGA-64-1680-01	NA	NA	NA	NA	NA	NA	-0.479867	-1.5252
luad_tcga_pan_can_atlas_2018	TCGA-97-A4M1-01	NA	L858R	NA	NA	NA	T155_R156delinsN	-1.33043	-1.5294
luad_tcga_pan_can_atlas_2018	TCGA-75-5147-01	NA	NA	NA	NA	NA	Y163C	-0.33595	-1.5817
luad_tcga_pan_can_atlas_2018	TCGA-44-6148-01	NA	NA	NA	NA	NA	NA	-0.977367	-1.5916
luad_tcga_pan_can_atlas_2018	TCGA-55-7914-01	NA	NA	G12C	NA	NA	E294Sfs*51	-0.667867	-1.5996
luad_tcga_pan_can_atlas_2018	TCGA-55-7728-01	NA	NA	G12V	R401* G875R	NA	NA	-0.49455	-1.7061
luad_tcga_pan_can_atlas_2018	TCGA-55-6712-01	NA	NA	NA	NA	E1314G	E339Rfs*6	-0.166133	-1.7422
luad_tcga_pan_can_atlas_2018	TCGA-44-5645-01	NA	A767_V769dup	NA	NA	NA	Q354*	-0.33675	-1.7443
luad_tcga_pan_can_atlas_2018	TCGA-44-5644-01	NA	NA	NA	NA	NA	F109C	-0.18505	-1.7753
luad_tcga_pan_can_atlas_2018	TCGA-O1-A52J-01	NA	NA	NA	NA	NA	E298*	-1.1479	-1.7842
luad_tcga_pan_can_atlas_2018	TCGA-73-7499-01	NA	NA	NA	NA	NA	R196*	-0.558233	-1.8181
luad_tcga_pan_can_atlas_2018	TCGA-95-7944-01	NA	NA	NA	NA	NA	Y163D	-0.9616	-1.8889
luad_tcga_pan_can_atlas_2018	TCGA-69-8254-01	NA	NA	G12D	NA	NA	NA	-0.0400333	-1.9335
luad_tcga_pan_can_atlas_2018	TCGA-55-8094-01	Y162C	NA	G13C	NA	NA	Q317*	-0.1091	-2.0067
luad_tcga_pan_can_atlas_2018	TCGA-75-5146-01	NA	NA	NA	NA	NA	P278H R267L	-0.35775	-2.0316
luad_tcga_pan_can_atlas_2018	TCGA-67-3773-01	NA	NA	G12V	NA	NA	NA	-0.573667	-2.1298
luad_tcga_pan_can_atlas_2018	TCGA-35-4122-01	NA	NA	NA	NA	NA	X224_splice R249M	-0.309583	-2.1495
luad_tcga_pan_can_atlas_2018	TCGA-78-7542-01	NA	NA	NA	NA	MET-CNTNAP5	P152Rfs*18	-0.260683	-2.1936
luad_tcga_pan_can_atlas_2018	TCGA-J2-A4AE-01	NA	NA	NA	NA	D1010fs	NA	-0.553217	-2.2823
luad_tcga_pan_can_atlas_2018	TCGA-91-A4BD-01	NA	NA	NA	NA	NA	NA	-0.63025	-2.473
luad_tcga_pan_can_atlas_2018	TCGA-50-5068-01	G423V	NA	NA	NA	NA	V216M	-0.411017	-2.7041
luad_tcga_pan_can_atlas_2018	TCGA-67-3770-01	NA	L858R	NA	NA	NA	G154V	-0.380283	-2.7747
luad_tcga_pan_can_atlas_2018	TCGA-05-5423-01	NA	L861Q L833F	NA	NA	NA	R249M I195M	-0.8084	-2.7783
luad_tcga_pan_can_atlas_2018	TCGA-91-8496-01	NA	NA	NA	NA	NA	NA	-0.69	-2.9033
luad_tcga_pan_can_atlas_2018	TCGA-64-5775-01	NA	NA	Q61L	NA	NA	R280G	-1.04018	-2.9136
luad_tcga_pan_can_atlas_2018	TCGA-64-1676-01	NA	NA	NA	NA	NA	C229Yfs*10	-0.0526167	-2.9475
luad_tcga_pan_can_atlas_2018	TCGA-55-7725-01	NA	NA	G12V	NA	NA	NA	-0.983967	-3.2998
luad_tcga_pan_can_atlas_2018	TCGA-78-7163-01	NA	NA	NA	EML4-ALK	NA	NA	-0.186517	-3.3153

## Sheet: Fig. 3
panel b	A549	NOTCH3 enhancer		GATA1 exon3			H460	NOTCH3 enhancer		GATA1 exon3			H2023	NOTCH3 enhancer		GATA1 exon3
		IgG	NRF2	IgG	NRF2			IgG	NRF2	IgG	NRF2			IgG	NRF2	IgG	NRF2
	1	0.405929	1	0.0152494	0.0038872		1	0.0632014	1	0.0242689	0.0186989		1	0.068204	1	0.0431648	0.0410194
	2	0.0480506	1	0.041983	0.0332063		2	0.0269196	1	0.0155688	0.0274652		2	0.0406965	1	0.0620489	0.0618643
	3	0.0371498	1	0.000844392	0.0495524		3	0.0997251	1	0.0348053	0.00841045		3	0.0210257	1	0.0116039	0.0296443
	Confidence interval	–0.36-0.68 (a<0.05)			–0.10-0.16 (a<0.01)		Confidence interval	–0.15-0.27 (a<0.01)			–0.04-0.07 (a<0.01)		Confidence interval	–0.10- 0.18 (a<0.01)			–0.05- 0.14 (a<0.01)
panel c	A549	NOTCH3 enhancer					H460	NOTCH3 enhancer					H2023	NOTCH3 enhancer
		Control siRNA		NRF2 siRNA (#28)				Control siRNA		NRF2 siRNA (#28)				Control siRNA		NRF2 siRNA (#28)
		IgG	H3K37ac§	IgG	H3K27ac			IgG	H3K37ac§	IgG	H3K27ac			IgG	H3K37ac§	IgG	H3K27ac
	1	0.0118375	0.22744	0.00394367	0.0493059		1	0.0477553	0.281792	0.0285781	0.0647536		1	0.0109457	0.962398	0.00283106	0.154508
	2	0.00385075	0.271092	0.00588805	0.0648098		2	0.00891534	0.163442	0.0172036	0.0118157		2	0.0149652	2.35905	0.00283724	0.593165
	3	0.00477066	0.282467	0.00859227	0.0332721		3	0.00356979	0.0722707	0.0391948	0.00914219		3	0.00153356	1.74861	0.00520154	0.556597
	p value vs. §				0.022		p value vs. §				0.08		p value vs. §				0.043
	A549	GAPDH enhancer					H460	GAPDH enhancer					H2023	GAPDH enhancer
		Control siRNA		NRF2 siRNA (#28)				Control siRNA		NRF2 siRNA (#28)				Control siRNA		NRF2 siRNA (#28)
		IgG	H3K37ac§	IgG	H3K27ac			IgG	H3K37ac§	IgG	H3K27ac			IgG	H3K37ac§	IgG	H3K27ac
	1	0.00411713	0.552853	0.00340087	0.43034		1	0.00743587	0.626306	0.0237128	0.833167		1	0.00444933	0.903631	0.00381991	0.348675
	2	0.00119515	0.787571	0.0016713	1.14801		2	0.0034308	1.07717	0.0062434	0.245365		2	0.00893235	2.73095	0.00148539	1.54585
	3	0.00119806	0.989276	0.00460511	0.651748		3	0.00258351	0.245244	0.00207793	0.260052		3	0.00309007	1.84715	0.00460034	1.47775
	p value vs. §				0.899491		p value vs. §				0.545943		p value vs. §				0.343506
panel d	A549	NOTCH3 enhancer					A549	GAPDH enhancer
		GFP		KEAP1 overexpression				GFP		KEAP1 overexpression
		IgG	H3K37ac§	IgG	H3K27ac			IgG	H3K37ac§	IgG	H3K27ac
	1	0.00263234	0.0330239	0.00292401	0.0117509		1	0.00093013	0.343118	0.00131659	0.273259
	2	0.00173602	0.0192687	0.00191994	0.00719629		2	0.00033695	0.11835	0.00051118	0.197163
	3	0.00133056	0.0303277	0.00656476	0.0161534		3	0.0027095	0.327097	0.00452214	0.201199
	p value vs. §				0.033		p value vs. §				0.637204
panel e		NOTCH3 enhancer						NOTCH3 enhancer
		WT		Clone 1-2				WT		Clone 2-2
		IgG	NRF2§	IgG	NRF2			IgG	NRF2§	IgG	NRF2
	1	0.0109885	0.0669444	0.0035992	0.00939631		1	0.00335079	0.015173	0.00227978	0.00298204
	2	0.0017086	0.0505377	0.00358079	0.00234096		2	0.00443566	0.0161823	0.00198628	0.00671752
	3	0.00181853	0.0354669	0.00396508	0.00546802		3	0.00258032	0.038096	0.00258854	0.00839989
	p value vs. §	0.0086			0.0083		4	0.00362366	0.0117323	0.00442751	0.0043096
							p value vs. §	0.0316			0.0535
		GCLM ARE						GCLM ARE
		WT		Clone 1-2				WT		Clone 2-2
		IgG	NRF2§	IgG	NRF2			IgG	NRF2§	IgG	NRF2
	1	0.00986047	0.248187	0.00150284	0.279972		1	0.00155734	0.050125	0.00355667	0.0977995
	2	0.00180177	0.207623	0.00209072	0.0649774		2	0.00372838	0.0842477	0.0045972	0.205729
	3	0.00390039	0.156809	0.00697628	0.0935667		3	0.00769354	0.249251	0.00382551	0.233958
	p value vs. §				0.46774		4	0.0059903	0.0766111	0.00808975	0.166901
							p value vs. §				0.302115
panel f		NOTCH3 enhancer						NOTCH3 enhancer
		WT		Clone 1-2				WT		Clone 2-2
		IgG	H3K27ac§	IgG	H3K27ac			IgG	H3K27ac§	IgG	H3K27ac
	1	0.0047994	1.00028	0.00463423	0.0319533		1	0.00213694	1.92463	0.00260757	0.310348
	2	0.000778183	1.04339	0.00170685	0.0228888		2	0.00362221	0.841251	0.00439629	0.192078
	3	0.000247157	1.97416	0.00281585	0.476036		3	0.00205163	1.79616	0.00428383	0.0727054
	p value vs. §	0.0136			0.0296		p value vs. §	0.0113			0.019
		GCLM ARE						GCLM ARE
		WT		Clone 1-2				WT		Clone 2-2
		IgG	H3K27ac§	IgG	H3K27ac			IgG	H3K27ac§	IgG	H3K27ac
	1	0.00222501	0.251784	0.00433569	0.383213		1	0.00296209	0.604452	0.00225536	1.44365
	2	0.00106356	0.339769	0.00268533	0.560093		2	0.00295664	0.352726	0.00718129	1.10389
	3	0.00181829	0.836885	0.00323708	1.19682		3	0.0034876	0.833256	0.00390303	0.50864
	p value vs. §				0.48273		p value vs. §				0.240641
panel g	NOTCH3	WT	Clone 1-1	Clone 1-2	Clone 1-3	Clone 2-1	Clone 2-2
	1	1	0.451576	0.0312897	0.0778635	0.0108587	0.035278
	2	1	0.531761	0.0506153	0.140723	0.0108227	0.0668331
	3	1	0.316744	0.0347465	0.0715844	0.00900145	0.0471873
	Confidence interval		0.16-0.7 (a<0.05)	–0.02-0.098 (a<0.01)	–0.12-0.32 (a<0.01)	0.004-0.0163 (a<0.01)	–0.04-0.14 (a<0.01)
	NOTCH1	WT	Clone 1-1	Clone 1-2	Clone 1-3	Clone 2-1	Clone 2-2
	1	1	1.55944	1.39672	0.901219	1.64252	0.77953
	2	1	1.99755	1.36872	1.39779	1.27367	1.11112
	3	1	1.19313	1.027	1.44574	1.30684	1.2538
	Confidence interval (a<0.05)		0.58-2.58	0.75-1.78	0.50-2.0	0.90-1.91	0.44-1.65
	NOTCH2	WT	Clone 1-1	Clone 1-2	Clone 1-3	Clone 2-1	Clone 2-2
	1	1	1.25771	1.2159	1.07933	1.4797	1.03051
	2	1	1.39636	1.2934	1.24116	1.21025	1.24302
	3	1	1.08469	0.960826	1.02215	1.31729	1.113
	Confidence interval (a<0.05)		0.86-1.63	0.72-1.59	0.83-1.4	0.99-1.67	0.86-1.39

## Sheet: Supplementary Fig. 5
panel b	EPHX3	WT	Clone 1-2	Clone 2-2		BRD4	WT	Clone 1-2	Clone 2-2
	1	1	2.01906	3.00134		1	1	1.4033	1.16299
	2	1	1.97684	1.64818		2	1	1.90393	1.62224
	3	1	0.901305	0.921827		3	1	1.0192	1.24545
	Confidence interval (a<0.05)		0.06-3.21	–0.76-4.48		Confidence interval (a<0.05)		0.34-2.54	0.73-1.95
panel d	NQO1	WT	Clone 1-2	Clone 2-2		GCLM	WT	Clone 1-2	Clone 2-2		G6PD	WT	Clone 1-2	Clone 2-2
	1	1	2.06219	2.23828		1	1	0.961589	1.08384		1	1	0.819902	1.07004
	2	1	1.51776	0.521473		2	1	1.04995	1.33497		2	1	1.02288	0.615614
	3	1	0.758781	0.92225		3	1	0.855883	1.15238		3	1	1.02288	0.615614
	Confidence interval (a<0.05)		–0.17-3.07	–1.0-3.46		Confidence interval (a<0.05)		0.71-1.2	0.86-1.51		Confidence interval (a<0.05)		0.66-1.25	0.11-1.42
panel e	BEND6	WT	Clone 1-2	Clone 2-2		C1S	WT	Clone 1-2	Clone 2-2		C5AR1	WT	Clone 1-2	Clone 2-2		FAM20B	WT	Clone 1-2	Clone 2-2		GPI	WT	Clone 1-2	Clone 2-2		HECW1	WT	Clone 1-2	Clone 2-2
	1	1	2.03781	1.66809		1	1	0.906016	0.673973		1	1	0.963312	2.18128		1	1	1.29465	1.48022		1	1	1.673	1.47995		1	1	1.59278	1.85437
	2	1	1.41584	1.17836		2	1	0.876933	0.532777		2	1	1.51668	0.827951		2	1	0.897696	1.15568		2	1	1.41097	1.28694		2	1	1.51001	1.49217
	3	1	0.969915	1.49178		3	1	1.31219	0.982264		3	1	2.24619	1.61913		3	1	1.176	0.874628		3	1	1.0804	1.15844		3	1	1.10104	1.29813
	Confidence interval (a<0.05)		0.14-2.81	0.83-2.06		Confidence interval (a<0.05)		0.43-1.64	0.16-1.3		Confidence interval (a<0.05)		–0.023-3.18	–0.14-3.23		Confidence interval (a<0.05)		0.62-1.63	0.42-1.92		Confidence interval (a<0.05)		0.65-2.13	0.91-1.71		Confidence interval (a<0.05)		0.75-2.06	0.85-2.25
	HMGA1	WT	Clone 1-2	Clone 2-2		LDLRAD3	WT	Clone 1-2	Clone 2-2		NEDD4	WT	Clone 1-2	Clone 2-2		NR0B1	WT	Clone 1-2	Clone 2-2		NRG4	WT	Clone 1-2	Clone 2-2		TMOD3	WT	Clone 1-2	Clone 2-2
	1	1	0.688916	0.969395		1	1	1.02151	2.00871		1	1	2.02975	1.95677		1	1	1.65703	1.23843		1	1	1.47266	1.51965		1	1	1.7507	1.83068
	2	1	1.05461	1.1277		2	1	1.59924	1.52536		2	1	3.02933	1.59251		2	1	1.75199	2.03166		2	1	0.668529	0.900493		2	1	1.75715	1.42723
	3	1	0.961303	1.00386		3	1	0.987016	1.40186		3	1	1.81639	1.3728		3	1	1.00609	1.44744		3	1	1.45766	1.60101		3	1	1.23891	1.21495
	Confidence interval (a<0.05)		0.43-1.37	0.83-1.24		Confidence interval (a<0.05)		0.35-2.06	0.85-2.44		Confidence interval (a<0.05)		0.68-3.9	0.91-2.37		Confidence interval (a<0.05)		0.46-2.48	0.55-2.59		Confidence interval (a<0.05)		0.06-2.34	0.39-2.29		Confidence interval (a<0.05)		0.84-2.32	0.71-2.27

[truncated: 14 more sheets: Supplementary Fig. 6, Fig. 4, Supplementary Fig. 7, Fig. 5c, Fig. 5d,e, Fig. 6, Fig. 7b, Fig. 7d-f, Fig. 8, Supplementary Fig. 10, Fig. 9, Supplementary Fig. 11, Supplementary Fig. 12, Supplementary Fig. 13]
